# Supplementary material for: Long-term stability of acquired drug resistance and resistance associated mutations in the fungal pathogen Nakaseomyces glabratus (Candida glabrata)
Source: Front Cell Infect Microbiol. 2024 Jul 15;14:1416509. doi: 10.3389/fcimb.2024.1416509 (PMC11284152; doi:10.3389/fcimb.2024.1416509)
Supplement: Supplementary file 1 [file Table_1.xls]

## Sheet: strains
	parental
	Mutant	Previous treatment	Clade	Strain	Replicate	Altered Chromosome	ERG11	PDR1	CDR1	Scer_CNE1	ERG4	FKS1	FKS2	ERG3
total no
1	TGL00006	FLZ	1	CST34	2C	ChrE		mis|p.946|L/S
2	TGL00012	FLZ	2	EB0911	3H	ChrE and ChrI		mis|p.1088|G/E
3	TGL00016	FLZ	3	CST78	4G	ChrE		mis|p.372|Y/H
4	TGL00025	FLZ	4	EF1620	7B	ChrE		mis|p.768|N/D
5	TGL00026	FLZ	4	EF1620	7D	ChrE		mis|p.935|L/F
6	TGL00032	FLZ	5	F15	8G	ChrE		mis|p.329|V/F
7	TGL00035	FLZ	5	CBS138	9F	ChrE		mis|p.334|G/W
8	TGL00036	FLZ	5	CBS138	9H	ChrE		mis|p.935|L/F
9	TGL00041	FLZ	7	BG2	11B	ChrE		mis|p.280|L/F
10	TGL00044	FLZ	7	BG2	11H	ChrE		ins|p.339|V/VE
							FinAs have also mutations from corresponding FLZ samples
11	TGL00256	FinA	1	CST34	2C	ChrE				mis|p.161|P/L		mis|p.632|D/G	mis|p.666|D/Y mis|p.659|F/L
12	TGL00262	FinA	2	EB0911	3H	ChrE							del|p.657-658|YF/Y	mis|p.235|D/G
13	TGL00266	FinA	3	CST78	4G	ChrE							mis|p.651|A/T	lostATG|c.1|Atg/Ttg
14	TGL00275	FinA	4	EF1620	7B	ChrE						mis|p.1337|P/S	mis|p.662|L/F mis|p.666|D/N
15	TGL00276	FinA	4	EF1620	7D	ChrE						mis|p.632|D/E mis|p.625|F/L	PTC|p.761|E/*
16	TGL00282	FinA	5	F15	8G	ChrE						mis|p.1422|R/L	mis|p.708|F/S
17	TGL00285	FinA	5	CBS138	9F	ChrE					mis|p.397|Y/H		mis|p.667|P/T mis|p.662|L/F	mis|p.230|A/D
18	TGL00286	FinA	5	CBS138	9H	ChrE		PTC|p.340|E/*					mis|p.659|F/I mis|p.1378|R/L	mis|p.243|Y/C
19	TGL00291	FinA	7	BG2	11B	ChrE							mis|p.654|S/Y del|p.657-658|YF/Y	mis|p.265|N/D
20	TGL00294	FinA	7	BG2	11H	ChrE						PTC|p.1230|Q/*	mis|p.1378|R/C mis|p.662|L/W
21	TGL00055	ANI	1	CST34	2A							PTC|p.623|Y/*	del|p.657-658|YF/Y mis|p.651|A/T
22	TGL00058	ANI	1	CST34	2G							FS|p.1761-1762|-/KX	mis|p.1324|F/L del|p.657-658|YF/Y	mis|p.207|P/L
23	TGL00059	ANI	2	EB0911	3B							PTC|p.652|S/*	del|p.657-658|YF/Y	mis|p.122|D/Y
24	TGL00060	ANI	2	EB0911	3D
25	TGL00062	ANI	2	EB0911	3H					mis|p.261|G/D			del|p.657-658|YF/Y
26	TGL00069	ANI	3	M12	5F							PTC|p.763|Y/*	mis|p.1374|D/N del|p.657-658|YF/Y	mis|p.9|D/G
27	TGL00070	ANI	3	M12	5H							mis|p.632|D/V	mis|p.663|S/P
28	TGL00071	ANI	4	EF1237	6A
29	TGL00075	ANI	4	EF1620	7B					DEL			del|p.657-658|YF/Y
30	TGL00076	ANI	4	EF1620	7D							PTC|p.650|W/*	del|p.657-658|YF/Y	mis|p.267|W/R
31	TGL00077	ANI	4	EF1620	7F							mis|p.632|D/Y	mis|p.1378|R/L mis|p.659|F/L	mis|p.243|Y/C
32	TGL00085	ANI	5	CBS138	9F							PTC|p.611|W/*	mis|p.662|L/W	PTC|p.135|Q/*
33	TGL00086	ANI	5	CBS138	9H							FS|p.1335|F/X	del|p.657-658|YF/Y	lostSTOP|c.1094|tAg/tCg
34	TGL00089	ANI	6	P35	10E							FS|p.539|E/EX	mis|p.663|S/F
35	TGL00090	ANI	6	P35	10G								mis|p.665|R/G del|p.657-658|YF/Y	mis|p.228|S/F
36	TGL00091	ANI	7	BG2	11B								mis|p.651|A/V mis|p.663|S/P	mis|p.300|Y/C
37	TGL00094	ANI	7	BG2	11H						mis|p.338|D/E		mis|p.1378|R/H mis|p.1200|L/F	PTC|p.267|W/*
							AinFs have also mutations from corresponding ANI samples
38	TGL00205	AinF	1	CST34	2A	ChrE		mis|p.280|L/F
39	TGL00208	AinF	1	CST34	2G		mis|p.152|K/E	mis|p.365|K/E
40	TGL00209	AinF	2	EB0911	3B
41	TGL00219	AinF	3	M12	5F		mis|p.152|K/E	mis|p.348|G/C
42	TGL00220	AinF	3	M12	5H		mis|p.152|K/E	mis|p.954|D/N
43	TGL00226	AinF	4	EF1620	7D
44	TGL00227	AinF	4	EF1620	7F	ChrE		mis|p.885|T/A	mis|p.565|F/L
45	TGL00235	AinF	5	CBS138	9F		mis|p.152|K/E	mis|p.371|L/S
46	TGL00236	AinF	5	CBS138	9H
47	TGL00239	AinF	6	P35	10E		mis|p.152|K/E	mis|p.334|G/A
48	TGL00240	AinF	6	P35	10G		mis|p.152|K/Q	mis|p.346|G/V
49	TGL00241	AinF	7	BG2	11B		mis|p.141|Y/F
50	TGL00244	AinF	7	BG2	11H		mis|p.152|K/E	mis|p.328|L/S
51	TGL00005	FLZ	1	CST34	2A	ChrE		mis|p.348|G/C
52	TGL00009	FLZ	2	EB0911	3B		mis|p.381|L/F	mis|p.943|G/C
53	TGL00019	FLZ	3	M12	5F		mis|p.152|K/E	mis|p.942|S/F
54	TGL00020	FLZ	3	M12	5H		mis|p.152|K/E	mis|p.1081|L/F
55	TGL00039	FLZ	6	P35	10E		mis|p.152|K/E
56	TGL00040	FLZ	6	P35	10G		mis|p.152|K/E	mis|p.1082|D/N
							FinAs have also mutations from corresponding FLZ samples
57	TGL00255	FinA	1	CST34	2A							mis|p.309|E/G	del|p.657-658|YF/Y	PTC|p.135|Q/*
58	TGL00259	FinA	2	EB0911	3B							del|p.1485-1486|DF/D	mis|p.663|S/P
59	TGL00269	FinA	3	M12	5F							mis|p.632|D/Y	mis|p.1378|R/H mis|p.660|L/S
60	TGL00270	FinA	3	M12	5H								mis|p.659|F/C mis|p.1378|R/L
61	TGL00289	FinA	6	P35	10E								del|p.657-658|YF/Y	mis|p.96|S/F
62	TGL00290	FinA	6	P35	10G								del|p.657-658|YF/Y	mis|p.239|Q/R
63	TGL00105	ANIFLZ	1	CST34	2A			mis|p.334|G/E				mis|p.1440|G/C	mis|p.1379|Y/H del|p.657-658|YF/Y
64	TGL00126	ANIFLZ	4	EF1620	7D		mis|p.141|Y/H	mis|p.348|G/V				FS|p.628|L/X	del|p.657-658|YF/Y
65	TGL00127	ANIFLZ	4	EF1620	7F	ChrE	mis|p.152|K/E	mis|p.330|D/Y				mis|p.681|W/L	PTC|p.265|K/*
66	TGL00139	ANIFLZ	6	P35	10E		mis|p.473|I/M	mis|p.293|R/G	mis|p.336|F/C			FS|p.1004-1005|NA/X	del|p.657-658|YF/Y	PTC|p.220|W/*
67	TGL00140	ANIFLZ	6	P35	10G	ChrE		mis|p.334|G/R				mis|p.621|E/K	mis|p.1378|R/S mis|p.1397|Q/R
68	TGL00212	AinF	2	EB0911	3H	ChrE and ChrI		mis|p.376|R/Q					FS|p.532|V/VX
69	TGL00225	AinF	4	EF1620	7B	ChrE and ChrL		mis|p.280|L/F					FS|p.365-366|TE/TX
70	TGL00108	ANIFLZ	1	CST34	2G	ChrA		mis|p.297|W/C				mis|p.632|D/N mis|p.1362|V/M mis|p.633|P/S	mis|p.201|S/P
					Systematic name		CAGL0E04334g	CAGL0A00451g	CAGL0M01760g	CAGL0D00242g	CAGL0A00429g	CAGL0G01034g	CAGL0K04037g	CAGL0F01793g
					chromosome		E	A	M	D	A	G	K	F
					start		417189	47557	203616	30268	44030	93468	373375	178790
					description		Putative cytochrome P-450 lanosterol 14-alpha-demethylase; target enzyme of azole antifungal drugs; increased protein abundance in azole resistant strain	Zinc finger transcription factor, activator of drug resistance genes via pleiotropic drug response elements (PDRE); regulates drug efflux pumps and controls multi-drug resistance; gene upregulated and/or mutated in azole-resistant strains	Multidrug transporter of ATP-binding cassette (ABC) superfamily, involved in resistance to azoles; expression regulated by Pdr1p; increased abundance in azole resistant strains; expression increased by loss of the mitochondrial genome	Ortholog(s) have unfolded protein binding activity, role in protein folding, ubiquitin-dependent ERAD pathway and integral component of endoplasmic reticulum membrane localization	Putative C24 sterol reductase	Putative 1,3-beta-glucan synthase component; functionally redundant with Fks2p; "hot spot" mutations in FKS1 confer resistance to echinocandins	Putative 1,3-beta-glucan synthase component; functionally redundant with Fks1p; "hot spot" mutations in FKS2 confer resistance to echinocandins	Delta 5,6 sterol desaturase; C-5 sterol desaturase; predicted transmembrane domain and endolasmic reticulum (ER) binding motif; gene used for molecular typing of C. glabrata strain isolates
