# Supplementary material for: Long-term stability of acquired drug resistance and resistance associated mutations in the fungal pathogen Nakaseomyces glabratus (Candida glabrata)
Source: Front Cell Infect Microbiol. 2024 Jul 15;14:1416509. doi: 10.3389/fcimb.2024.1416509 (PMC11284152; doi:10.3389/fcimb.2024.1416509)
Supplement: Supplementary file 2 [file Table_2.xlsx]

## Sheet: flz
sample	condition	resistance	parental chromosomal alteration(s)	chromosomal alteration after YPD evolution	r_mean	r_Std	nAUC_mean	uAUC_Std	MIC50_median	MIC_50_Std	rAUC_mean	rAUC_Std
CST 34	flz				0.0658073	0.131615	0.0990936	0.0116814	24	12	0.558672	0.0743307
2C_FLZ	flz		ChrE		15.7145	1.6207	3.31932	0.108744	256	0	1.03702	0.045753
2C_FLZ _YPD_ rep1	flz	decreased		lost	5.26537	2.24347	0.610537	0.325885	64	0	0.844453	0.0249403
2C_FLZ _YPD_ rep2	flz	maintained		lost	11.3211	1.46957	2.28158	0.4215	128	0	0.972161	0.0908009
2C_FLZ _YPD_ rep3	flz	maintained		lost	10.414	3.13328	1.96471	0.587115	128	32	0.891998	0.0767934
2C_FinA	flz		ChrE		10.5018	1.52695	2.25523	0.210823	256	0	0.9286	0.0673658
2C_FinA _YPD_ rep1	flz	decreased		lost	5.76933	4.22507	0.725303	0.579299	64	50.636	0.726797	0.0673206
2C_FinA _YPD_ rep2	flz	maintained		lost	9.98125	0.82224	1.52859	0.244115	128	0	0.860094	0.0368338
2C_FinA _YPD_ rep3	flz	maintained		lost	10.3862	0.684701	1.41986	0.0782119	128	0	0.837951	0.045528
EB0911Sto	flz				1.60946	1.80384	0.0975852	0.00475369	32	0	0.566958	0.0583327
3H_FLZ	flz		ChrE and ChrI		13.6427	1.12449	2.71595	0.139559	384	147.802	1.03856	0.0547583
3H_FLZ _YPD_ rep1	flz	maintained		maintained ChrE lost ChrI	12.0846	0.289562	2.92401	0.329396	256	0	1.0543	0.0556129
3H_FLZ _YPD_ rep2	flz	maintained		lost both	13.5207	1.88455	2.82615	0.617127	512	192	1.08481	0.0672862
3H_FLZ _YPD_ rep3	flz	maintained		lost both	12.546	2.09927	2.4421	0.486327	128	0	0.956663	0.0542835
3H_FinA	flz		ChrE		5.88451	5.65682	0.689036	0.539362	4	62	0.670918	0.134016
3H_FinA _YPD_ rep1	flz	maintained		maintained	2.73915	2.84589	0.259002	0.178178	8	0	0.612002	0.0825838
3H_FinA _YPD_ rep2	flz	maintained		maintained	5.80756	1.36459	0.852914	0.444495	4	0	0.485397	0.0817826
3H_FinA _YPD_ rep3	flz	maintained		maintained	6.77504	0.569884	0.55851	0.105871	4	0	0.406204	0.0208673
CST 78	flz				2.45079	2.77631	0.152139	0.0985816	32	8	0.594571	0.0699967
4G_FLZ	flz		ChrE		14.6042	1.7679	2.95349	0.169525	512	0	1.00972	0.0210376
4G_FLZ _YPD_ rep1	flz	lost		lost	0.189972	0.379944	0.0876819	0.0101571	8	2	0.510353	0.145606
4G_FLZ _YPD_ rep2	flz	lost		lost	3.09796	2.6616	0.240586	0.0994878	4	0	0.281594	0.0145667
4G_FLZ _YPD_ rep3	flz	maintained		lost	14.3612	0.616741	2.99234	0.206141	512	0	1.07545	0.0523475
4G_FinA	flz		ChrE		10.4156	1.61426	2.50586	0.121577	256	161.063	0.969493	0.075049
4G_FinA _YPD_ rep1	flz	decreased		maintained	1.26239	0.834411	0.194979	0.0906377	6	2.3094	0.464771	0.110345
4G_FinA _YPD_ rep2	flz	maintained		lost	10.4618	0.292077	2.15085	0.130842	16	250.064	0.754459	0.0438028
4G_FinA _YPD_ rep3	flz	decreased		maintained	4.55644	3.37192	0.439461	0.279046	4	0	0.380086	0.0387223
EF1620Sto	flz				0	0	0.0919678	9.26539e-05	32	0	0.607701	0.0278422
7B_FLZ	flz		ChrE		15.466	1.37022	3.19087	0.224246	256	0	1.00234	0.10389
7B_FLZ _YPD_ rep1	flz	decreased		lost	9.21795	2.90081	1.18021	0.369971	64	32	0.899538	0.0828848
7B_FLZ _YPD_ rep2	flz	maintained		lost	13.0108	0.564694	2.86002	0.311938	512	0	1.00089	0.0249737
7B_FLZ _YPD_ rep3	flz	maintained		lost	13.2066	2.11426	2.70447	0.466714	128	0	0.962717	0.0631033
7B_FinA	flz		ChrE		4.58502	4.41433	0.878578	0.831023	4	0	0.658566	0.128765
7B_FinA _YPD_ rep1	flz	maintained		lost	11.3165	0.723933	2.16937	0.194302	512	0	1.09779	0.0857148
7B_FinA _YPD_ rep2	flz	maintained		lost	8.05644	0.632552	1.1455	0.291981	512	240	1.00731	0.107229
7B_FinA _YPD_ rep3	flz	maintained		lost	9.53954	1.43022	1.34047	0.393234	512	0	1.11841	0.0431567
7D_FLZ	flz		ChrE		15.1267	1.03639	3.16173	0.113532	512	128	1.04531	0.0811379
7D_FLZ _YPD_ rep1	flz	maintained		maintained	12.6378	0.45226	3.05544	0.216863	256	0	1.0548	0.0679723
7D_FLZ _YPD_ rep2	flz	maintained		lost	14.3552	0.213096	3.16962	0.1443	128	192	0.996149	0.0297203
7D_FLZ _YPD_ rep3	flz	maintained		lost	13.5925	1.41725	2.66514	0.280397	128	0	0.940308	0.0697689
7D_FinA	flz		ChrE		13.8667	1.69438	2.73243	0.495985	256	126	0.877001	0.0961812
7D_FinA _YPD_ rep1	flz	maintained		maintained	11.9187	0.628057	2.62251	0.268669	128	64	0.970432	0.124714
7D_FinA _YPD_ rep2	flz	lost		lost	2.22679	1.33687	0.174705	0.104753	64	0	0.782143	0.0450138
7D_FinA _YPD_ rep3	flz	lost		lost	2.41657	0.669582	0.190211	0.0891208	64	0	0.811795	0.032694
F15	flz				0.000205867	0.000411735	0.0937672	0.0018142	32	0	0.673306	0.0208753
8G_FLZ	flz		ChrE		10.8334	0.735458	2.38423	0.153616	512	0	1.0733	0.0492807
8G_FLZ _YPD_ rep1	flz	maintained		lost	10.6282	0.593586	2.17791	0.56865	128	64	0.929413	0.0620653
8G_FLZ _YPD_ rep2	flz	maintained		lost	14.506	0.799721	2.78946	0.276813	128	64	0.978862	0.0656385
8G_FLZ _YPD_ rep3	flz	maintained		lost	13.9513	0.93624	3.08278	0.351418	512	0	1.03736	0.0971851
8G_FinA	flz		ChrE		6.87133	3.76554	1.67184	0.900884	256	126	0.899836	0.164557
8G_FinA _YPD_ rep1	flz	maintained		lost	12.6506	0.632995	2.63422	0.217691	192	73.9008	0.95411	0.0903891
8G_FinA _YPD_ rep2	flz	maintained		lost	12.2242	0.382614	2.59066	0.310873	128	64	0.988301	0.0748382
8G_FinA _YPD_ rep3	flz	maintained		lost	12.0859	0.505271	2.65264	0.293656	192	73.9008	0.962922	0.111553
CBS138	flz				4.18278	9.3792	0.175976	0.197503	8	9.35836	0.503704	0.110767
9F_FLZ	flz		ChrE		8.55865	5.72923	1.69064	1.0294	130	243.014	0.833192	0.176598
9F_FLZ _YPD_ rep1	flz	maintained		maintained	11.3386	1.60068	2.21327	0.302772	256	126	0.960127	0.174841
9F_FLZ _YPD_ rep2	flz	lost		maintained	0	0	0.113742	3.45159e-05	6	2.3094	0.373881	0.106434
9F_FLZ _YPD_ rep3	flz	maintained		maintained	8.19987	5.40279	1.57705	0.970298	130	243.014	0.890632	0.136353
9F_FinA	flz		ChrE		7.77973	5.32716	1.56301	0.976377	192	217.24	0.82236	0.236269
9F_FinA _YPD_ rep1	flz	lost		maintained	1.80022	3.60044	0.194548	0.228633	6	5.65685	0.503153	0.151715
9F_FinA _YPD_ rep2	flz	lost		maintained	1.00222	1.36773	0.169087	0.131063	34	34.641	0.952512	0.0406863
9F_FinA _YPD_ rep3	flz	lost		maintained	0	0	0.0773377	0.00129407	4	0	0.380995	0.0306015
9H_FLZ	flz		ChrE		5.40107	6.10226	0.927954	0.936401	4	254	0.691762	0.168554
9H_FLZ _YPD_ rep1	flz	maintained		maintained	8.63649	4.76272	1.56275	0.88401	4	254	0.912536	0.180031
9H_FLZ _YPD_ rep2	flz	maintained		lost	8.9113	6.03867	1.83204	1.17196	192	217.24	0.944735	0.206675
9H_FLZ _YPD_ rep3	flz	maintained		lost	11.1264	1.65273	2.33965	0.344036	128	64	0.895947	0.0737384
9H_FinA	flz		ChrE		1.72333	3.44667	0.128261	0.0177496	6	2.3094	0.396017	0.122501
9H_FinA _YPD_ rep1	flz			maintained	0	0	0.0802957	0.000301811	6	2.3094	0.440245	0.102866
9H_FinA _YPD_ rep2	flz			lost	0	0	0.0764285	0.00055691	4	0	0.264759	0.000641571
9H_FinA _YPD_ rep3	flz			lost	0	0	0.0764473	0.00060488	4	0	0.265806	0.00346773
BG2	flz				0.0999742	0.174031	0.100497	0.0118246	32	0	0.640825	0.0323719
11B_FLZ	flz		ChrE		11.3021	1.03611	2.38741	0.16598	512	0	0.985553	0.0192932
11B_FLZ _YPD_ rep1	flz	decreased		lost	2.58025	1.30333	0.298649	0.170897	64	0	0.859541	0.0449504
11B_FLZ _YPD_ rep2	flz	lost		lost	0	0	0.113735	4.62704e-05	4	0	0.279931	0.0175022
11B_FLZ _YPD_ rep3	flz	maintained		lost	12.3337	1.51854	2.71355	0.357199	128	192	1.04349	0.195399
11B_FinA	flz		ChrE		5.8126	3.52144	1.24712	0.858836	4	126	0.776762	0.142018
11B_FinA _YPD_ rep1	flz	decreased		maintained	4.05735	2.78338	0.355614	0.177289	8	0	0.61356	0.0487033
11B_FinA _YPD_ rep2	flz	maintained		lost	7.89689	4.03994	1.05672	0.603291	512	224	1.0057	0.0855526
11B_FinA _YPD_ rep3	flz	maintained		lost	10.2653	2.02717	1.52316	0.281083	512	0	1.07814	0.0688973
11H_FLZ	flz		ChrE		10.5989	0.959428	2.24515	0.211256	512	0	1.00639	0.0936532
11H_FLZ _YPD_ rep1	flz	lost		maintained	0	0	0.0801696	2.88837e-05	8	0	0.532325	0.0433914
11H_FLZ _YPD_ rep2	flz	lost		lost	0	0	0.113715	5.08207e-06	6	2.3094	0.365965	0.113541
11H_FLZ _YPD_ rep3	flz	lost		maintained	1.70728	3.41456	0.158865	0.0902826	8	0	0.549473	0.0169328
11H_FinA	flz		ChrE		9.68862	1.57002	2.02123	0.357033	512	0	1.16201	0.093906
11H_FinA _YPD_ rep1	flz	lost		maintained	0	0	0.0802676	0.000243628	8	0	0.636946	0.0781895
11H_FinA _YPD_ rep2	flz	maintained		lost	12.2741	0.24292	2.90944	0.31747	256	64	1.01026	0.104719
11H_FinA _YPD_ rep3	flz	lost		maintained	0	0	0.0762824	0.000473078	16	4	0.485421	0.0175336
2A_ANI _YPD	flz				7.05735	14.1147	0.286846	0.40419	4	0	0.289823	0.0278825
2G_ANI _YPD	flz				5.20147	3.26798	0.93584	0.599631	16	6	0.676117	0.0988974
3B_ANI _YPD	flz				9.30509	1.85593	2.51045	0.303295	512	0	0.90787	0.0897411
3D_ANI _YPD	flz				0.00401839	0.00803678	0.0846348	0.000374824	4	2	0.322989	0.10055
3H_ANI _YPD	flz				0.0442353	0.0884706	0.0858905	0.00267604	4	0	0.276921	0.00565034
5F_ANI _YPD	flz				8.86559	0.726022	1.81127	0.403713	258	293.294	0.804398	0.154273
5H_ANI _YPD	flz				0.00815238	0.0163048	0.0844568	0.000426795	8	2	0.489099	0.0912793
6A_ANI _YPD	flz				0.0188341	0.0364657	0.0852951	0.00129816	4	2	0.364325	0.065514
7B_ANI _YPD	flz				0	0	0.0844357	0.000376419	8	0	1.38006	0.466043
7D_ANI _YPD	flz				11.902	0.386387	2.66805	0.157224	512	0	0.971653	0.0456284
7F_ANI _YPD	flz				0	0	0.0847459	0.000568822	6	2.3094	0.408234	0.146729
9F_ANI _YPD	flz				0.207087	0.320037	0.0916645	0.0121434	4	2	0.310534	0.060728
9H_ANI _YPD	flz				4.29535	4.96045	0.820329	0.852539	4	254	0.702678	0.13731
10E_ANI _YPD	flz				0.0982664	0.0666345	0.0880724	0.00276859	8	0	0.424771	0.015655
10G_ANI _YPD	flz				11.9109	0.338379	2.76948	0.188447	512	0	0.96717	0.00788497
11B_ANI _YPD	flz				8.2254	4.16047	1.74981	1.07058	512	254	0.828671	0.157493
11H_ANI _YPD	flz				8.47581	0.450635	2.0886	0.169078	512	0	0.834036	0.0308228
2A_AinF _YPD	flz				5.01136	5.60212	0.470206	0.323505	64	0	0.738449	0.0697575
2G_AinF _YPD	flz				16.7903	1.43643	2.63008	0.178171	512	0	1.01143	0.0364719
3B_AinF _YPD	flz				12.8699	0.901487	2.07145	0.113714	512	0	0.785146	0.0280688
5F_AinF _YPD	flz				12.087	5.01103	1.96425	0.862935	66	240.544	0.808105	0.12973
5H_AinF _YPD	flz				15.4241	2.68867	2.5482	0.414655	512	0	0.935034	0.0922484
7D_AinF _YPD	flz				10.6614	6.0936	1.51364	0.827949	16	249.362	0.730984	0.0763062
7F_AinF _YPD	flz	lost			1.35404	2.70807	0.168462	0.186296	4	0	0.291408	0.0365917
9F_AinF _YPD	flz				9.614	4.10263	1.58195	0.804677	512	254	0.970205	0.166037
9H_AinF _YPD	flz				7.68297	5.19034	1.37228	0.869134	512	254	0.812685	0.159821
10E_AinF _YPD	flz				11.7048	0.137619	3.11438	0.0831319	512	0	1.08642	0.0410291
10G_AinF _YPD	flz				12.4293	0.0578325	3.0093	0.252415	512	0	1.14129	0.0304607
11B_AinF _YPD	flz				12.3871	0.544331	2.1969	0.11381	512	0	1.09726	0.0314868
11H_AinF _YPD	flz				12.4794	0.245632	2.61798	0.199188	512	0	1.05479	0.0347514
2A_FLZ _YPD	flz				12.9947	0.911929	2.30408	0.450359	128	0	0.936203	0.0762178
3B_FLZ _YPD	flz	decreased			1.35903	1.61543	0.192212	0.138512	32	0	0.772667	0.0283518
5F_FLZ _YPD	flz				10.9893	0.958532	2.89622	0.279832	384	192	0.93518	0.0783625
5H_FLZ _YPD	flz				17.4021	3.50904	2.65608	0.52458	256	126	0.987253	0.120819
10E_FLZ _YPD	flz				22.4952	0.774408	3.51995	0.0928717	512	0	1.03385	0.0587797
10G_FLZ _YPD	flz				17.943	0.756169	3.06433	0.183485	512	0	1.06379	0.0622032
2A_FinA _YPD	flz				4.63218	3.86363	0.571782	0.4002	8	0	0.684403	0.0472368
3B_FinA _YPD	flz				14.4183	1.94727	2.37826	0.187695	128	64	0.907722	0.024097
5F_FinA _YPD	flz				17.4701	3.15669	2.52288	0.427636	512	254	0.931106	0.116812
5H_FinA _YPD	flz				16.147	2.58166	2.2955	0.375674	384	243.363	0.902679	0.0606563
10E_FinA _YPD	flz				16.5723	1.6886	2.41472	0.149521	512	0	0.972856	0.0598198
10G_FinA _YPD	flz				18.3629	1.85921	2.92141	0.118252	512	0	1.00444	0.0610001
2A_ANIFLZ _YPD	flz				17.8519	1.92834	2.29083	0.11116	512	0	1.05554	0.0522936
7D_ANIFLZ _YPD	flz				14.3943	0.760895	2.17302	0.0591343	512	0	0.855147	0.0139747
7F_ANIFLZ _YPD	flz				20.1374	0.729294	2.43723	0.257956	512	0	1.0443	0.0198907
10E_ANIFLZ _YPD	flz				17.2368	0.857368	2.45447	0.0852589	512	0	0.993967	0.0260294
10G_ANIFLZ _YPD	flz				13.5549	0.86295	2.03657	0.114094	256	64	0.891461	0.0568359
11H_FinA_A_YPD_small	flz				9.99055	0.399476	1.89572	0.10247	256	0	1.07945	0.0361679
7B_ANI_R_YPD_pancake	flz				0	0	0.0753512	0.000761803	4	0	0.278433	0.00735658
7B_ANI_R_YPD_small	flz				0	0	0.0749027	0.00029449	4	0	0.292084	0.00412082
7F_ANI_R_YPD_pancake	flz				0	0	0.0748034	7.24818e-05	8	2	0.449876	0.101527
2A_AinF_R_YPD_pancake	flz				4.11466	2.6142	0.498144	0.308888	64	0	0.774801	0.0609131
3H_AinF _YPD	flz	lost	ChrE and ChrI	both lost	0	0	0.075019	0.000534431	64	0	0.731129	0.0458697
7B_AinF _YPD	flz	maintained	ChrE and ChrL	both maintained	0.628168	0.379056	0.125535	0.0367558	512	0	1.60478	0.818037
2G_ANIFLZ _YPD	flz	maintained	ChrA	lost	10.5294	1.1258	2.00411	0.35277	256	126	0.991158	0.106585
2A_ANI	ani				14.0038	0.401773	2.73108	0.136615	8	0	0.97139	0.222091
2A_ANI	flz				12.3765	0.863266	1.9989	0.0679712	4	0	0.627761	0.0465287
2E_ANI	ani				11.5038	0.756555	1.85144	0.161161	4	0	0.573689	0.0332708
2E_ANI	flz				0	0	0.0747765	0.000106292	6	2.3094	0.363017	0.0502712
2G_ANI	ani				18.4649	0.822279	3.09456	0.0831773	32	0	1.08878	0.12386
2G_ANI	flz				3.4715	3.77132	0.122269	0.0248682	4	0	0.395561	0.0897713
3B_ANI	ani				18.2925	0.817496	3.17137	0.204134	8	0	0.800541	0.0622836
3B_ANI	flz				14.0612	1.24879	2.8903	0.228464	512	0	0.907084	0.0293897
3H_ANI	ani				16.5476	0.746606	3.01375	0.145759	8	0	0.935532	0.0466717
3H_ANI	flz				0	0	0.0921092	0.000302582	4	0	0.279762	0.0062744
4G_ANI	ani				12.9843	0.787415	2.1978	0.162652	24	13.6137	0.773165	0.0232361
4G_ANI	flz				0.0690774	0.138155	0.0756794	0.00190556	4	0	0.271094	0.00478833
7F_ANI	ani				19.527	1.16772	3.39012	0.197438	16	4	0.885988	0.0675419
7F_ANI	flz				0.143436	0.103884	0.099963	0.00590546	4	0	0.324918	0.0532627
9B_ANI	ani				11.0093	1.25588	1.95621	0.393971	4.015	4.60148	0.654961	0.096275
9B_ANI	flz				8.48278	5.78166	1.5215	0.966396	258	293.294	0.783784	0.135612
9D_ANI	ani				9.27343	5.96869	1.44224	0.904296	0.03	1.985	0.600762	0.0921891
9D_ANI	flz				4.17983	4.36921	0.540627	0.605796	4	6	0.63679	0.112669
9F_ANI	ani				11.7233	1.20511	2.09642	0.326022	4	1.985	0.809432	0.0270141
9F_ANI	flz				0.224793	0.364238	0.11634	0.0407905	8	12.8062	0.516331	0.150423
9H_ANI	ani				9.07838	5.73482	1.41634	0.85736	2.015	2.29208	0.662706	0.0559598
9H_ANI	flz				2.60954	3.9165	0.435721	0.571174	4	254	0.604438	0.123977
10A_ANI	ani				15.1854	1.4175	2.57811	0.132576	4	0	0.66999	0.0576002
10A_ANI	flz				0	0	0.0747983	9.12598e-05	4	0	0.266119	0.00585821
10E_ANI	ani				20.3537	0.605819	3.34597	0.17539	8	0	0.764305	0.058098
10E_ANI	flz				0.0595103	0.0850613	0.0966471	0.00393839	24	9.2376	0.643294	0.0483493
10G_ANI	ani				15.4891	0.653428	2.772	0.142294	32	0	0.896956	0.0607031
10G_ANI	flz				15.974	0.888037	3.3651	0.124846	512	0	1.00109	0.0535224
11B_ANI	ani				15.4547	0.655733	2.66412	0.133026	32	0	0.962437	0.0915828
11B_ANI	flz				14.0359	1.29596	2.9868	0.236407	512	0	0.922815	0.0374033
11H_ANI	ani				13.861	0.677687	2.42441	0.0544871	8	12.8062	0.675617	0.0551581
11H_ANI	flz				13.0736	1.62117	2.83872	0.372749	512	0	0.866869	0.041509
12G_ANI	ani				12.4177	1.43205	2.25098	0.164251	32	0	0.804281	0.014801
12G_ANI	flz				4.56295	3.67043	0.507147	0.342759	4	2	0.585236	0.0907869
BG2	ani				0	0	0.124206	7.24494e-05	0.03	0	0.0579831	0.00260973
BG2	ani				0	0	0.124206	7.82543e-05	0.03	0	0.0579831	0.00281883
BG2	ani				0	0	0.124206	7.82543e-05	0.03	0	0.0579831	0.00260973
BG2	flz				0.0999742	0.174031	0.100497	0.0118246	32	0	0.640825	0.0349656
BG2	flz				0.0999742	0.187975	0.100497	0.0127721	32	0	0.640825	0.0323719
BG2	flz				0.0999742	0.187975	0.100497	0.0127721	32	0	0.640825	0.0349656
CBS138	ani				0.764308	3.37574	0.127277	0.0380023	0.03	3.571	0.104482	0.161641
CBS138	ani				0.0766675	0.202604	0.0903564	0.0375604	0.03	0	0.0618277	0.0107194
CBS138	ani				0.0766675	0.202604	0.0903564	0.0375604	0.03	3.571	0.104482	0.161641
CBS138	flz				4.18278	9.3792	0.175976	0.197503	16	9.60982	0.576409	0.086797
CBS138	flz				1.22536	2.77395	0.144299	0.113668	16	9.60982	0.576409	0.086797
CBS138	flz				1.22536	2.77395	0.144299	0.113668	8	9.35836	0.503704	0.110767

## Sheet: ani
sample	condition	r_mean	r_Std	nAUC_mean	uAUC_Std	MIC50_median	MIC_50_Std	rAUC_mean	rAUC_Std
CST 34	ani	0	0	0.124158	1.56807e-05	0.03	0	0.0658379	0.0150018
2C_FLZ _YPD_ rep1	ani	0	0	0.1105	0.00031543	0.06	0.015	0.104137	0.035328
2C_FLZ _YPD_ rep2	ani	0.0802943	0.0754431	0.0293925	0.00190102
2C_FLZ _YPD_ rep3	ani	0.071085	0.0568836	0.0304799	0.00238361
2C_FinA _YPD_ rep1	ani	15.8115	1.47371	3.14227	0.26627	6	2.3094	0.777555	0.123374
2C_FinA _YPD_ rep2	ani	10.6857	0.639768	2.16525	0.159978	1	0	0.405903	0.00685308
2C_FinA _YPD_ rep3	ani	11.2693	0.377773	2.202	0.0927431	1	0	0.382398	0.0379546
EB0911Sto	ani	0	0	0.124277	0.00012364	0.03	0	0.0646141	0.0115281
3H_FLZ _YPD_ rep1	ani	0	0	0.110457	0.00010784	0.06	0	0.125932	0.0131084
3H_FLZ _YPD_ rep2	ani	0.0518203	0.0443559	0.0289166	0.00146411
3H_FLZ _YPD_ rep3	ani	0.0128688	0.019959	0.0278268	0.000917573
3H_FinA _YPD_ rep1	ani	14.7926	0.969415	3.03197	0.240862	8	0	1.01009	0.0420775
3H_FinA _YPD_ rep2	ani	10.8655	1.03093	2.24357	0.119982	4	1.985	0.553176	0.044013
3H_FinA _YPD_ rep3	ani	11.5882	0.400033	2.3157	0.143043	4	1.5	0.526337	0.0620219
CST 78	ani	0	0	0.124191	2.21486e-05	0.03	0	0.0584473	0.00316639
4G_FLZ _YPD_ rep1	ani	0	0	0.11051	0.00036091	0.03	0	0.0641782	0.0161053
4G_FLZ _YPD_ rep2	ani	0.0539853	0.0399479	0.0287334	0.00112928
4G_FLZ _YPD_ rep3	ani	0.0418632	0.0302797	0.0293452	0.00236413
4G_FinA _YPD_ rep1	ani	13.0732	0.573407	2.74347	0.298235	1	0	0.468477	0.0270545
4G_FinA _YPD_ rep2	ani	9.691	1.07729	1.89583	0.422534	1	0	0.33001	0.0262123
4G_FinA _YPD_ rep3	ani	8.71245	0.747958	1.57384	0.386519	1	0	0.325705	0.011867
EF1620Sto	ani	0	0	0.124166	2.78956e-05	0.03	0	0.0669493	0.00658411
7B_FLZ _YPD_ rep1	ani	0	0	0.11062	0.000560908	0.06	0.015	0.081574	0.0146492
7B_FLZ _YPD_ rep2	ani	0.290135	0.553526	0.0327773	0.00999855
7B_FLZ _YPD_ rep3	ani	0.0390411	0.0732708	0.0286457	0.00319892
7B_FinA _YPD_ rep1	ani	15.4782	0.830962	2.89071	0.177322	8	0	1.1598	0.0538038
7B_FinA _YPD_ rep2	ani	12.5976	0.664847	2.42923	0.180929	4	0	0.695925	0.0586211
7B_FinA _YPD_ rep3	ani	12.1084	0.85188	2.41949	0.203083	8	2	0.839365	0.0787968
7D_FLZ _YPD_ rep1	ani	0.392179	0.784358	0.13578	0.0509131	0.03	0.015	0.0751405	0.0160293
7D_FLZ _YPD_ rep2	ani	0.0296131	0.0199886	0.0279538	0.000693182
7D_FLZ _YPD_ rep3	ani	0.0343132	0.0397478	0.0285416	0.00172243
7D_FinA _YPD_ rep1	ani	16.6329	0.570882	3.04913	0.366982	8	0	1.01978	0.0694921
7D_FinA _YPD_ rep2	ani	14.7727	0.444941	3.11867	0.183893	8	0	0.86708	0.104205
7D_FinA _YPD_ rep3	ani	14.2845	0.359669	3.14189	0.22937	8	0	0.842614	0.016122
F15	ani	0.183152	0.366305	0.139503	0.0306068	0.03	0	0.0644061	0.0122662
8G_FLZ _YPD_ rep1	ani	0	0	0.110362	8.12684e-05	0.045	0.0173205	0.0804917	0.0172353
8G_FLZ _YPD_ rep2	ani	0.0248188	0.0182356	0.0279361	0.000843834
8G_FLZ _YPD_ rep3	ani	0.0598124	0.0845875	0.0298036	0.00391387
8G_FinA _YPD_ rep1	ani	12.6806	0.271075	2.68133	0.0941647	6	2.3094	0.815852	0.0575991
8G_FinA _YPD_ rep2	ani	9.88825	0.397194	1.83382	0.100968	2.5	1.73205	0.497026	0.0576864
8G_FinA _YPD_ rep3	ani	10.3933	0.983311	2.07667	0.149361	4	1.5	0.519684	0.046827
CBS138	ani	0.0766675	0.202604	0.0903564	0.0375604	0.03	0	0.0618277	0.0107194
9F_FLZ _YPD_ rep1	ani	0	0	0.11045	0.000136408	0.03	0	0.0719589	0.00653394
9F_FLZ _YPD_ rep2	ani	0.06682	0.0397847	0.0301696	0.00254112
9F_FLZ _YPD_ rep3	ani	0.0804143	0.0812718	0.0327759	0.00724331
9F_FinA _YPD_ rep1	ani	11.1746	1.08897	2.1599	0.236196	6	14.3683	0.901223	0.168057
9F_FinA _YPD_ rep2	ani	4.48103	4.17556	0.716433	0.662839	0.03	1.985	0.505768	0.121436
9F_FinA _YPD_ rep3	ani	8.12363	1.34538	1.36832	0.507183	2.015	2.29208	0.621833	0.165617
9H_FLZ _YPD_ rep1	ani	0	0	0.110531	0.000418521	0.03	0	0.0839795	0.0038154
9H_FLZ _YPD_ rep2	ani	0.0949576	0.176385	0.0294155	0.00376982
9H_FLZ _YPD_ rep3	ani	0.0832252	0.0387593	0.0296516	0.00159074
9H_FinA _YPD_ rep1	ani	10.5963	1.63222	1.99161	0.373631	2.015	2.29208	0.599004	0.0386887
9H_FinA _YPD_ rep2	ani	8.84602	1.13665	1.59152	0.481344	2.125	2.23038	0.435908	0.0559533
9H_FinA _YPD_ rep3	ani	10.1014	2.08084	1.83517	0.618486	2.015	2.29208	0.444141	0.0784341
BG2	ani	0	0	0.124206	7.24494e-05	0.03	0	0.0579831	0.00281883
11B_FLZ _YPD_ rep1	ani	0	0	0.110468	0.000255156	0.06	0	0.0954495	0.00899342
11B_FLZ _YPD_ rep2	ani	0.0224125	0.0191809	0.028672	0.0011806
11B_FLZ _YPD_ rep3	ani	0.0298467	0.0516961	0.0292413	0.00380049
11B_FinA _YPD_ rep1	ani	11.394	0.263714	2.33398	0.128039	12	11.3137	0.951125	0.0887858
11B_FinA _YPD_ rep2	ani	7.87709	0.908059	1.13796	0.472025	1	0.375	0.343255	0.0889458
11B_FinA _YPD_ rep3	ani	8.50376	0.503719	1.47932	0.175097	1	0	0.373012	0.0225408
11H_FLZ _YPD_ rep1	ani	0	0	0.110576	0.000283066	0.03	0	0.0586507	0.00479022
11H_FLZ _YPD_ rep2	ani	0.0531411	0.0516698	0.0290602	0.00168357	0.03	0	0.296372	0.0321826
11H_FLZ _YPD_ rep3	ani	0.0133734	0.0211724	0.0276632	0.000987123	0.03	0	0.419816	0.134715
11H_FinA _YPD_ rep1	ani	14.0728	0.789463	2.73396	0.112689	8	0	1.06185	0.0854442
11H_FinA _YPD_ rep2	ani	6.4006	2.41115	0.770098	0.25562	0.25	0	0.274427	0.0417682
11H_FinA _YPD_ rep3	ani	5.21118	2.27636	0.783188	0.491533	0.25	0.095	0.213074	0.0616
2A_ANI _YPD	ani	17.5808	0.913275	3.11769	0.110621	32	0	1.16194	0.0263299
2G_ANI _YPD	ani	10.9025	0.911033	2.00572	0.079447	4	0	0.469874	0.0295218
3B_ANI _YPD	ani	17.1802	0.908613	2.97962	0.108565	4	2	0.695787	0.0515875
3D_ANI _YPD	ani	18.4208	1.62475	3.17258	0.285006	8	2	0.766853	0.0352966
3H_ANI _YPD	ani	16.7236	1.23571	3.0571	0.108746	8	0	0.931978	0.0458867
5F_ANI _YPD	ani	16.1308	1.48695	2.76254	0.130167	6	2.3094	0.739291	0.0898229
5H_ANI _YPD	ani	18.6185	1.33987	2.91189	0.140972	6	2.3094	0.694936	0.105652
6A_ANI _YPD	ani	17.4698	1.34101	2.88952	0.121273	8	2	0.773015	0.0639108
7B_ANI _YPD	ani	13.3889	0.983485	2.49084	0.297814	8	0	2.73606	2.17559
7D_ANI _YPD	ani	19.7379	0.733143	3.09489	0.174087	8	0	0.767159	0.0325407
7F_ANI _YPD	ani	14.6969	5.30699	2.13693	0.683856	2.015	2.29208	0.568294	0.0844342
9F_ANI _YPD	ani	20.7295	0.726451	3.33816	0.0909557	8	4	0.901479	0.050799
9H_ANI _YPD	ani	11.273	6.80112	1.53776	0.92713	0.03	0	0.599371	0.0807824
10E_ANI _YPD	ani	20.6645	0.338292	3.49969	0.0681714	4	0	0.668828	0.0234765
10G_ANI _YPD	ani	16.6593	1.29606	2.85846	0.0866826	32	0	0.899078	0.0702299
11B_ANI _YPD	ani	16.3708	1.4938	2.80977	0.176743	32	0	0.879839	0.0282647
11H_ANI _YPD	ani	15.7614	0.962521	2.7775	0.153186	32	12	0.883641	0.0281097
2A_AinF _YPD	ani	14.8486	0.958603	2.84401	0.337183	32	0	1.01549	0.0675842
2G_AinF _YPD	ani	17.0715	2.30214	2.87064	0.165935	32	0	0.978261	0.0566758
3B_AinF _YPD	ani	17.1762	1.03232	3.12841	0.169268	12	4.6188	0.873505	0.0430627
5F_AinF _YPD	ani	13.7365	1.74283	2.41064	0.238792	8.015	9.22028	0.792339	0.136239
5H_AinF _YPD	ani	14.3403	1.05779	2.58317	0.128866	2.015	3.81405	0.633942	0.0893978
7D_AinF _YPD	ani	16.5986	0.849231	2.95673	0.0588721	24	9.2376	0.896749	0.0390201
7F_AinF _YPD	ani	15.4177	0.687903	2.63388	0.123209	16	8	0.796938	0.0175916
9F_AinF _YPD	ani	8.09201	1.25777	1.47334	0.241717	4	1.985	0.569161	0.0448488
9H_AinF _YPD	ani	10.775	2.14947	1.70829	0.35693	4	6.91955	0.624817	0.108594
10E_AinF _YPD	ani	13.613	1.04653	2.26398	0.138026	4	0	0.520493	0.0320308
10G_AinF _YPD	ani	13.2405	0.663812	1.95833	0.0869208	32	0	0.762301	0.0439923
11B_AinF _YPD	ani	12.7782	0.676241	1.78637	0.109487	32	0	0.707734	0.0182666
11H_AinF _YPD	ani	9.68817	1.4668	1.48025	0.341876	1	0.375	0.353176	0.0376885
2A_FLZ _YPD	ani	0	0	0.141956	0.000823107	0.03	0.015	0.0751298	0.0127355
3B_FLZ _YPD	ani	0	0	0.141561	2.45193e-05	0.03	0	0.0773543	0.00942297
5F_FLZ _YPD	ani	0.161572	0.323144	0.14931	0.015531	0.03	0	0.0713054	0.00251949
5H_FLZ _YPD	ani	0	0	0.132633	8.28749e-05	0.03	0	0.0666997	0.00442113
10E_FLZ _YPD	ani	0	0	0.132675	8.19269e-05	0.03	0	0.059552	0.00231355
10G_FLZ _YPD	ani	0	0	0.133189	0.000668656	0.03	0	0.0708898	0.0124714
2A_FinA _YPD	ani	11.0063	0.805653	2.30795	0.208238	4	0	0.62738	0.0409687
3B_FinA _YPD	ani	15.5878	0.343824	3.03122	0.214064	32	0	1.03319	0.0806625
5F_FinA _YPD	ani	15.0914	2.42972	2.5126	0.370075	1	0.485	0.413486	0.0990214
5H_FinA _YPD	ani	15.523	1.69926	2.58828	0.187902	8.015	15.3032	0.863583	0.110396
10E_FinA _YPD	ani	17.3979	1.60978	2.87463	0.255129	8	2	0.72056	0.0563593
10G_FinA _YPD	ani	12.4613	5.76078	2.23386	1.13849	4	1.985	0.453122	0.133751
2A_ANIFLZ _YPD	ani	0.699057	0.446957	0.220393	0.0800185	0.03	0.015	0.120765	0.0245001
7D_ANIFLZ _YPD	ani	16.1526	0.826559	3.26673	0.229397	4	0	0.638354	0.0220959
7F_ANIFLZ _YPD	ani	17.8665	1.40993	2.7011	0.138106	32	0	1.05673	0.112569
10E_ANIFLZ _YPD	ani	15.9233	0.623609	2.84165	0.0530247	16	4	0.892447	0.0292444
10G_ANIFLZ _YPD	ani	13.8589	0.656314	2.7317	0.100607	32	0	1.08526	0.0501989
11H_FinA_A_YPD_small	ani	10.1072	0.716053	1.51532	0.0820502	32	14	0.793256	0.0444495
7B_ANI_R_YPD_pancake	ani	8.78972	0.416905	1.77211	0.254186	32	0	5.85744	4.82056
7B_ANI_R_YPD_small	ani	9.91856	1.51846	1.70659	0.195504	32	0	7.94565	1.60485
7F_ANI_R_YPD_pancake	ani	9.51973	1.53333	1.92392	0.772525	2.5	2.05066	0.404482	0.0588282
2A_AinF_R_YPD_pancake	ani	10.016	0.558393	3.19711	0.310148	32	0	1.00221	0.0785851
3H_AinF _YPD	ani	0	0	0.094234	0.000257368	0.03	0	0.0617951	0.00411991
7B_AinF _YPD	ani	0	0	0.0941607	0.000109114	4	0	0.645606	0.0169868
2G_ANIFLZ _YPD	ani	11.5894	0.524867	1.73606	0.193805	4	0	0.465174	0.0267195
