# Supplementary material for: Long-term stability of acquired drug resistance and resistance associated mutations in the fungal pathogen Nakaseomyces glabratus (Candida glabrata)
Source: Front Cell Infect Microbiol. 2024 Jul 15;14:1416509. doi: 10.3389/fcimb.2024.1416509 (PMC11284152; doi:10.3389/fcimb.2024.1416509)
Supplement: Supplementary file 3 [file Table_3.xlsx]

## Sheet: Sheet1
POOL 1	1	2C_FLZ_YPD_rep1
	2	3H_FLZ_YPD_rep1
	3	7B_FLZ_YPD_rep1
	4	8G_FLZ_YPD_rep1
POOL 2	5	7D_FLZ_YPD_rep1
	6	9F_FLZ_YPD_rep1
	7	11B_FLZ_YPD_rep1
	8	4G_FLZ_YPD_rep1
POOL 3	9	9H_FLZ_YPD_rep1
	10	3H_AinF_YPD
	11	7B_AinF_YPD
	12	2G_ANIFLZ_YPD
POOL 4	13	11H_FLZ_YPD_rep1
POOL 4	14	2C_FLZ_YPD_rep2
	15	3H_FLZ_YPD_rep2
	16	7B_FLZ_YPD_rep2
	17	8G_FLZ_YPD_rep2
POOL 5	18	7D_FLZ_YPD_rep2
	19	9F_FLZ_YPD_rep2
	20	11B_FLZ_YPD_rep2
	21	4G_FLZ_YPD_rep2
POOL 6	22	9H_FLZ_YPD_rep2
	23	2C_FLZ_YPD_rep3
	24	3H_FLZ_YPD_rep3
	25	7B_FLZ_YPD_rep3
POOL 4	26	11H_FLZ_YPD_rep2
POOL 7	27	2C_FinA_YPD_rep1
	28	3H_FinA_YPD_rep1
	29	7B_FinA_YPD_rep1
	30	8G_FinA_YPD_rep1
POOL 8	31	7D_FinA_YPD_rep1
	32	9F_FinA_YPD_rep1
	33	11B_FinA_YPD_rep1
	34	4G_FinA_YPD_rep1
POOL 9	35	9H_FinA_YPD_rep1
	36	11H_FinA_YPD_rep1
POOL 10	37	2C_FinA_YPD_rep2
	38	3H_FinA_YPD_rep2
	39	7B_FinA_YPD_rep2
	40	8G_FinA_YPD_rep2
POOL 11	41	7D_FinA_YPD_rep2
	42	9F_FinA_YPD_rep2
	43	11B_FinA_YPD_rep2
	44	4G_FinA_YPD_rep2
POOL 12	45	9H_FinA_YPD_rep2
	46	11H_FinA_YPD_rep2
POOL 13	47	2C_FinA_YPD_rep3
	48	3H_FinA_YPD_rep3
	49	7B_FinA_YPD_rep3
	50	8G_FinA_YPD_rep3
POOL 14	51	7D_FinA_YPD_rep3
	52	9F_FinA_YPD_rep3
	53	11B_FinA_YPD_rep3
	54	4G_FinA_YPD_rep3
POOL 15	55	9H_FinA_YPD_rep3
	56	11H_FinA_YPD_rep3
POOL 16	57	8G_FLZ_YPD_rep3
POOL 17	58	9H_FLZ_YPD_rep3
	59	11H_FLZ_YPD_rep3
POOL 18	60	7D_FLZ_YPD_rep3
	61	9F_FLZ_YPD_rep3
	62	11B_FLZ_YPD_rep3
	63	4G_FLZ_YPD_rep3
separate	1	2C_FLZ_YPD_rep1
separate	2	2C_FLZ_YPD_rep2
separate	3	2C_FLZ_YPD_rep3
separate	4	2C_FinA_YPD_rep1
separate	5	2C_FinA_YPD_rep2
separate	6	2C_FinA_YPDrep3
separate	7	4G_FLZ_YPD_rep1
separate	8	4G_FLZ_YPD_rep2
separate	9	4G_FLZ_YPD_rep3
separate	10	4G_FinA_YPD_rep1
separate	11	4G_FinA_YPD_rep2
separate	12	4G_FinA_YPD_rep3
separate	13	7B_FLZ_YPD_rep1
separate	14	7B_FLZ_YPD_rep2
separate	15	7B_FLZ_YPD_rep3
separate	16	7D_FinA_YPD_rep1
separate	17	7D_FinA_YPD_rep2
separate	18	7D_FinA _ rep3
separate	19	9F_FLZ_YPD_rep1
separate	20	9F_FLZ_YPD_rep2
separate	21	9F_FLZ_YPD_rep3
separate	22	9F_FinA_YPD_rep1
separate	23	9F_FinA_YPD_rep2
separate	24	9F_FinA_YPD_rep3
separate	25	11B_FLZ_YPD_rep1
separate	26	11B_FLZ_YPD_rep2
separate	27	11B_FLZ_YPD_rep3
separate	28	11B_FinA_YPD_rep1
separate	29	11B_FinA_YPD_rep2
separate	30	11B_FinA_YPDrep3
separate	31	11H_FLZ_YPD_rep1
separate	32	11H_FLZ_YPD_rep2
separate	33	11H_FLZ_YPD_rep3
separate	34	11H_FinA_YPD_rep1
separate	35	11H_FinA_YPD_rep2
separate	36	11H_FinA_YPD_rep3
separate	37	3H_AinF_YPD
separate	38	3B_FLZ_YPD
separate	39	7F_AinF_YPD
