# Supplementary material for: Long-term stability of acquired drug resistance and resistance associated mutations in the fungal pathogen Nakaseomyces glabratus (Candida glabrata)
Source: Front Cell Infect Microbiol. 2024 Jul 15;14:1416509. doi: 10.3389/fcimb.2024.1416509 (PMC11284152; doi:10.3389/fcimb.2024.1416509)
Supplement: Supplementary file 4 [file Table_4.xlsx]

## Sheet: protein coding
number	sampleID	type	is_protein_altering	Gene	final_name	type_var	#Uploaded_variation	short_variant_effect	description	possible causes of the decrease in flz resistance
1	CST34_2C_FLZ_YPDrep1	duplications	TRUE	CAGL0A01177g	Scer_PLC1	resistance_var_kept	ChrA:116987-120139 (gene 49/216)	DUP	Ortholog(s) have phosphatidylinositol phospholipase C activity	loss of ChrE duplication+ new variation in EPA7
	CST34_2C_FLZ_YPDrep1	duplications	TRUE	CAGL0A03905g	HMX1	resistance_var_kept	ChrA:394980-396953 (gene 175/216)	DUP	Ortholog(s) have heme oxygenase (decyclizing) activity and role in cellular iron ion homeostasis, heme catabolic process, response to carbon monoxide, response to oxidative stress
	CST34_2C_FLZ_YPDrep1	duplications	TRUE	CAGL0A04037g	Scer_PWP1	resistance_var_kept	ChrA:403801-405917 (gene 181/216)	DUP	Ortholog(s) have role in rRNA processing
	CST34_2C_FLZ_YPDrep1	duplications	TRUE	CAGL0A04059g	NMT1	resistance_var_kept	ChrA:406047-407979 (gene 182/216)	DUP	Myristoyl-CoA, protein N-myristoyltransferase
	CST34_2C_FLZ_YPDrep1	duplications	TRUE	CAGL0A04081g	Scer_NCW2	resistance_var_kept	ChrA:408037-409260 (gene 183/216)	DUP	Predicted GPI-linked cell wall protein
	CST34_2C_FLZ_YPDrep1	duplications	TRUE	CAGL0A04279g	Scer_YBL055C	resistance_var_kept	ChrA:425004-426413 (gene 192/216)	DUP	Ortholog(s) have 3'-5'-exodeoxyribonuclease activity, endonuclease activity and role in apoptotic DNA fragmentation, cellular response to oxidative stress
	CST34_2C_FLZ_YPDrep1	duplications	TRUE	CAGL0B01441g	RPD3	resistance_var_kept	ChrB:130070-131617 (gene 60/231)	DUP	Ortholog(s) have histone deacetylase activity
	CST34_2C_FLZ_YPDrep1	duplications	TRUE	CAGL0D05918g	ATF2	resistance_var_kept	ChrD:563105-565937 (gene 271/308)	DUP	Putative alcohol acetyltransferase involved in steroid detoxification; gene is upregulated in azole-resistant strain
	CST34_2C_FLZ_YPDrep1	duplications	TRUE	CAGL0D06402g	MET15	resistance_var_kept	ChrD:602855-604535 (gene 294/308)	DUP	O-acetyl homoserine sulfhydrylase (OAHSH), ortholog of S. cerevisiae MET17; required for utilization of inorganic sulfate as sulfur source; able to utilize cystine as a sulfur source while S. cerevisiae met15 mutants are unable to do so
	CST34_2C_FLZ_YPDrep1	duplications	TRUE	CAGL0D06556g	Scer_DPS1	resistance_var_kept	ChrD:623734-626358 (gene 301/308)	DUP	Ortholog(s) have RNA binding, aspartate-tRNA ligase activity, role in aspartyl-tRNA aminoacylation and cytoplasm, nucleus localization
	CST34_2C_FLZ_YPDrep1	duplications	TRUE	CAGL0H10010g	CAGL0H10010g	resistance_var_kept	ChrH:976051-977400 (gene 455/484)	DUP	Protein of unknown function
	CST34_2C_FLZ_YPDrep1	duplications	TRUE	CAGL0I01386g	Scer_UTR1	resistance_var_kept	ChrI:111978-115159 (gene 58/500)	DUP	Ortholog(s) have NAD+ kinase activity, NADH kinase activity and role in NADP biosynthetic process, cellular iron ion homeostasis
	CST34_2C_FLZ_YPDrep1	duplications	TRUE	CAGL0K00781g	Scer_YGR210C	resistance_var_kept	ChrK:84677-86199 (gene 30/600)	DUP	Has domain(s) with predicted GTP binding activity
	CST34_2C_FLZ_YPDrep1	duplications	TRUE	CAGL0K01309g	Scer_UPF3	resistance_var_kept	ChrK:119029-120407 (gene 54/600)	DUP	Ortholog(s) have role in DNA recombination, nuclear-transcribed mRNA catabolic process, 3'-5' exonucleolytic nonsense-mediated decay, protein ubiquitination and cytoplasm, nucleolus, polysome localization
	CST34_2C_FLZ_YPDrep1	small_vars	TRUE	CAGL0A00451g	PDR1	resistance_var_kept	ChrA_50393_T/C	mis|p.946|L/S	Zinc finger transcription factor, activator of drug resistance genes via pleiotropic drug response elements (PDRE); regulates drug efflux pumps and controls multi-drug resistance; gene upregulated and/or mutated in azole-resistant strains
	CST34_2C_FLZ_YPDrep1	small_vars	TRUE	CAGL0C05643g	EPA7	new_var	ChrC_556556_G/T	mis|p.411|R/L	Adhesin-like protein with a predicted GPI-anchor; belongs to adhesin cluster I; strain BG14 encodes the full-length protein, whereas CBS138 contains a stop codon that terminates the ORF at codon 379
	CST34_2C_FLZ_YPDrep1	small_vars	TRUE	CAGL0F07425g	Scer_CUE3	resistance_var_kept	ChrF_724145_T/A	mis|p.133|K/N	Ortholog(s) have ubiquitin binding activity
	CST34_2C_FLZ_YPDrep1	small_vars	TRUE	CAGL0K03905g	Scer_REC114	resistance_var_kept	ChrK_363639_T/C	mis|p.136|F/S	Ortholog(s) have role in reciprocal meiotic recombination and condensed nuclear chromosome localization
2	CST34_2C_FinA_YPDrep1	duplications	TRUE	CAGL0A01177g	Scer_PLC1	resistance_var_kept	ChrA:116987-120139 (gene 49/216)	DUP	Ortholog(s) have phosphatidylinositol phospholipase C activity	loss of ChrE duplication + new variation in Scer_LAM6
	CST34_2C_FinA_YPDrep1	duplications	TRUE	CAGL0A03905g	HMX1	resistance_var_kept	ChrA:394980-396953 (gene 175/216)	DUP	Ortholog(s) have heme oxygenase (decyclizing) activity and role in cellular iron ion homeostasis, heme catabolic process, response to carbon monoxide, response to oxidative stress
	CST34_2C_FinA_YPDrep1	duplications	TRUE	CAGL0A04037g	Scer_PWP1	resistance_var_kept	ChrA:403801-405917 (gene 181/216)	DUP	Ortholog(s) have role in rRNA processing
	CST34_2C_FinA_YPDrep1	duplications	TRUE	CAGL0A04059g	NMT1	resistance_var_kept	ChrA:406047-407979 (gene 182/216)	DUP	Myristoyl-CoA, protein N-myristoyltransferase
	CST34_2C_FinA_YPDrep1	duplications	TRUE	CAGL0A04081g	Scer_NCW2	resistance_var_kept	ChrA:408037-409260 (gene 183/216)	DUP	Predicted GPI-linked cell wall protein
	CST34_2C_FinA_YPDrep1	duplications	TRUE	CAGL0A04279g	Scer_YBL055C	resistance_var_kept	ChrA:425004-426413 (gene 192/216)	DUP	Ortholog(s) have 3'-5'-exodeoxyribonuclease activity, endonuclease activity and role in apoptotic DNA fragmentation, cellular response to oxidative stress
	CST34_2C_FinA_YPDrep1	duplications	TRUE	CAGL0B01441g	RPD3	resistance_var_lost	ChrB:130070-131617 (gene 60/231)	DUP	Ortholog(s) have histone deacetylase activity
	CST34_2C_FinA_YPDrep1	duplications	TRUE	CAGL0D05918g	ATF2	resistance_var_kept	ChrD:563105-565937 (gene 271/308)	DUP	Putative alcohol acetyltransferase involved in steroid detoxification; gene is upregulated in azole-resistant strain
	CST34_2C_FinA_YPDrep1	duplications	TRUE	CAGL0D06402g	MET15	resistance_var_kept	ChrD:602855-604535 (gene 294/308)	DUP	O-acetyl homoserine sulfhydrylase (OAHSH), ortholog of S. cerevisiae MET17; required for utilization of inorganic sulfate as sulfur source; able to utilize cystine as a sulfur source while S. cerevisiae met15 mutants are unable to do so
	CST34_2C_FinA_YPDrep1	duplications	TRUE	CAGL0D06556g	Scer_DPS1	resistance_var_kept	ChrD:623734-626358 (gene 301/308)	DUP	Ortholog(s) have RNA binding, aspartate-tRNA ligase activity, role in aspartyl-tRNA aminoacylation and cytoplasm, nucleus localization
	CST34_2C_FinA_YPDrep1	duplications	TRUE	CAGL0H00913g	Scer_CIN2	resistance_var_kept	ChrH:90675-91638 (gene 36/484)	DUP	Ortholog(s) have GTPase activator activity and role in protein folding, tubulin complex assembly
	CST34_2C_FinA_YPDrep1	duplications	TRUE	CAGL0H10010g	CAGL0H10010g	resistance_var_kept	ChrH:976051-977400 (gene 455/484)	DUP	Protein of unknown function
	CST34_2C_FinA_YPDrep1	duplications	TRUE	CAGL0K00781g	Scer_YGR210C	resistance_var_kept	ChrK:84677-86199 (gene 30/600)	DUP	Has domain(s) with predicted GTP binding activity
	CST34_2C_FinA_YPDrep1	small_vars	TRUE	CAGL0A00451g	PDR1	resistance_var_kept	ChrA_50393_T/C	mis|p.946|L/S	Zinc finger transcription factor, activator of drug resistance genes via pleiotropic drug response elements (PDRE); regulates drug efflux pumps and controls multi-drug resistance; gene upregulated and/or mutated in azole-resistant strains
	CST34_2C_FinA_YPDrep1	small_vars	TRUE	CAGL0D00242g	Scer_CNE1	resistance_var_kept	ChrD_30749_C/T	mis|p.161|P/L	Ortholog(s) have unfolded protein binding activity, role in protein folding, ubiquitin-dependent ERAD pathway and integral component of endoplasmic reticulum membrane localization
	CST34_2C_FinA_YPDrep1	small_vars	TRUE	CAGL0F07425g	Scer_CUE3	resistance_var_kept	ChrF_724145_T/A	mis|p.133|K/N	Ortholog(s) have ubiquitin binding activity
	CST34_2C_FinA_YPDrep1	small_vars	TRUE	CAGL0G01034g	FKS1	resistance_var_kept	ChrG_95362_A/G	mis|p.632|D/G	Putative 1,3-beta-glucan synthase component; functionally redundant with Fks2p; "hot spot" mutations in FKS1 confer resistance to echinocandins
	CST34_2C_FinA_YPDrep1	small_vars	TRUE	CAGL0K03905g	Scer_REC114	resistance_var_kept	ChrK_363639_T/C	mis|p.136|F/S	Ortholog(s) have role in reciprocal meiotic recombination and condensed nuclear chromosome localization
	CST34_2C_FinA_YPDrep1	small_vars	TRUE	CAGL0K04037g	FKS2	resistance_var_kept	ChrK_375351_C/A	mis|p.659|F/L	Putative 1,3-beta-glucan synthase component; functionally redundant with Fks1p; "hot spot" mutations in FKS2 confer resistance to echinocandins
	CST34_2C_FinA_YPDrep1	small_vars	TRUE	CAGL0K04037g	FKS2	resistance_var_kept	ChrK_375370_G/T	mis|p.666|D/Y	Putative 1,3-beta-glucan synthase component; functionally redundant with Fks1p; "hot spot" mutations in FKS2 confer resistance to echinocandins
	CST34_2C_FinA_YPDrep1	small_vars	TRUE	CAGL0L13134g	Scer_LAM6	new_var	ChrL_1408087_G/T	mis|p.563|A/S	Ortholog(s) have sterol transporter activity, role in intracellular sterol transport and Mitochondria-associated ER Membrane, nucleus-vacuole junction, vacuole-mitochondrion membrane contact site localization
3	CST78_4G_FLZ_YPDrep1	small_vars	TRUE	CAGL0A00451g	PDR1	new_var	ChrA_49266_T/TAA	FS|p.570-571|-/X	Zinc finger transcription factor, activator of drug resistance genes via pleiotropic drug response elements (PDRE); regulates drug efflux pumps and controls multi-drug resistance; gene upregulated and/or mutated in azole-resistant strains	loss of ChrE duplication + new variation in PDR1
	CST78_4G_FLZ_YPDrep1	small_vars	TRUE	CAGL0A00451g	PDR1	resistance_var_kept	ChrA_48670_T/C	mis|p.372|Y/H	Zinc finger transcription factor, activator of drug resistance genes via pleiotropic drug response elements (PDRE); regulates drug efflux pumps and controls multi-drug resistance; gene upregulated and/or mutated in azole-resistant strains
4	CST78_4G_FLZ_YPDrep2	small_vars	TRUE	CAGL0A00451g	PDR1	new_var	ChrA_49388_G/GT	FS|p.611|G/GX	Zinc finger transcription factor, activator of drug resistance genes via pleiotropic drug response elements (PDRE); regulates drug efflux pumps and controls multi-drug resistance; gene upregulated and/or mutated in azole-resistant strains	loss of ChrE duplication + new variation in PDR1 and Scer_PHD1
	CST78_4G_FLZ_YPDrep2	small_vars	TRUE	CAGL0A00451g	PDR1	resistance_var_kept	ChrA_48670_T/C	mis|p.372|Y/H	Zinc finger transcription factor, activator of drug resistance genes via pleiotropic drug response elements (PDRE); regulates drug efflux pumps and controls multi-drug resistance; gene upregulated and/or mutated in azole-resistant strains
	CST78_4G_FLZ_YPDrep2	small_vars	TRUE	CAGL0L01771g	Scer_PHD1	new_var	ChrL_199712_G/T	mis|p.248|G/C	Ortholog(s) have DNA-binding transcription factor activity, role in positive regulation of pseudohyphal growth, positive regulation of transcription by RNA polymerase II and nucleus localization
5	CST78_4G_FinA_YPDrep1	small_vars	TRUE	CAGL0A00451g	PDR1	new_var	ChrA_48235_G/T	PTC|p.227|E/*	Zinc finger transcription factor, activator of drug resistance genes via pleiotropic drug response elements (PDRE); regulates drug efflux pumps and controls multi-drug resistance; gene upregulated and/or mutated in azole-resistant strains	new variation in PDR1, Scer_PEP1
	CST78_4G_FinA_YPDrep1	small_vars	TRUE	CAGL0A00451g	PDR1	resistance_var_kept	ChrA_48670_T/C	mis|p.372|Y/H	Zinc finger transcription factor, activator of drug resistance genes via pleiotropic drug response elements (PDRE); regulates drug efflux pumps and controls multi-drug resistance; gene upregulated and/or mutated in azole-resistant strains
	CST78_4G_FinA_YPDrep1	small_vars	TRUE	CAGL0F01793g	ERG3	resistance_var_kept	ChrF_178790_T/A	lostATG|c.1|Atg/Ttg	Delta 5,6 sterol desaturase; C-5 sterol desaturase; predicted transmembrane domain and endolasmic reticulum (ER) binding motif; gene used for molecular typing of C. glabrata strain isolates
	CST78_4G_FinA_YPDrep1	small_vars	TRUE	CAGL0I07711g	Scer_SPO21	resistance_var_kept	ChrI_741944_T/A	mis|p.491|I/K	Ortholog(s) have structural molecule activity, role in ascospore-type prospore membrane assembly and meiotic spindle pole body localization
	CST78_4G_FinA_YPDrep1	small_vars	TRUE	CAGL0J04312g	Scer_PEP1	new_var	ChrJ_408067_G/T	mis|p.670|K/N	Ortholog(s) have signal sequence binding activity, role in Golgi to endosome transport, Golgi to vacuole transport, protein targeting to vacuole and Golgi apparatus localization
	CST78_4G_FinA_YPDrep1	small_vars	TRUE	CAGL0K04037g	FKS2	resistance_var_kept	ChrK_375325_G/A	mis|p.651|A/T	Putative 1,3-beta-glucan synthase component; functionally redundant with Fks1p; "hot spot" mutations in FKS2 confer resistance to echinocandins
	CST78_4G_FinA_YPDrep1	small_vars	TRUE	CAGL0M09130g	Scer_GRR1	resistance_var_kept	ChrM_917590_C/A	mis|p.957|T/K	Ortholog(s) have protein binding, bridging, ubiquitin-protein transferase activity
	CST78_4G_FinA_YPDrep1	small_vars	TRUE	CAGL0M13629g	Scer_YMR295C	resistance_var_kept	ChrM_1340451_T/C	mis|p.57|E/G	Ortholog of S. cerevisiae : YMR295C, C. albicans SC5314 : C4_06470W_A, C. dubliniensis CD36 : Cd36_45960, C. parapsilosis CDC317 : CPAR2_501070 and Candida tenuis NRRL Y-1498 : CANTEDRAFT_113848
6	CST78_4G_FinA_YPDrep3	small_vars	TRUE	CAGL0A00451g	PDR1	new_var	ChrA_50400_C/CA	FS|p.948-949|-/X	Zinc finger transcription factor, activator of drug resistance genes via pleiotropic drug response elements (PDRE); regulates drug efflux pumps and controls multi-drug resistance; gene upregulated and/or mutated in azole-resistant strains	new variation in PDR1
	CST78_4G_FinA_YPDrep3	small_vars	TRUE	CAGL0A00451g	PDR1	resistance_var_kept	ChrA_48670_T/C	mis|p.372|Y/H	Zinc finger transcription factor, activator of drug resistance genes via pleiotropic drug response elements (PDRE); regulates drug efflux pumps and controls multi-drug resistance; gene upregulated and/or mutated in azole-resistant strains
	CST78_4G_FinA_YPDrep3	small_vars	TRUE	CAGL0F01793g	ERG3	resistance_var_kept	ChrF_178790_T/A	lostATG|c.1|Atg/Ttg	Delta 5,6 sterol desaturase; C-5 sterol desaturase; predicted transmembrane domain and endolasmic reticulum (ER) binding motif; gene used for molecular typing of C. glabrata strain isolates
	CST78_4G_FinA_YPDrep3	small_vars	TRUE	CAGL0I07711g	Scer_SPO21	resistance_var_kept	ChrI_741944_T/A	mis|p.491|I/K	Ortholog(s) have structural molecule activity, role in ascospore-type prospore membrane assembly and meiotic spindle pole body localization
	CST78_4G_FinA_YPDrep3	small_vars	TRUE	CAGL0K04037g	FKS2	resistance_var_kept	ChrK_375325_G/A	mis|p.651|A/T	Putative 1,3-beta-glucan synthase component; functionally redundant with Fks1p; "hot spot" mutations in FKS2 confer resistance to echinocandins
	CST78_4G_FinA_YPDrep3	small_vars	TRUE	CAGL0M09130g	Scer_GRR1	resistance_var_kept	ChrM_917590_C/A	mis|p.957|T/K	Ortholog(s) have protein binding, bridging, ubiquitin-protein transferase activity
	CST78_4G_FinA_YPDrep3	small_vars	TRUE	CAGL0M13629g	Scer_YMR295C	resistance_var_kept	ChrM_1340451_T/C	mis|p.57|E/G	Ortholog of S. cerevisiae : YMR295C, C. albicans SC5314 : C4_06470W_A, C. dubliniensis CD36 : Cd36_45960, C. parapsilosis CDC317 : CPAR2_501070 and Candida tenuis NRRL Y-1498 : CANTEDRAFT_113848
7	EF1620_7B_FLZ_YPDrep1	duplications	TRUE	CAGL0C00671g	Scer_MSC3	resistance_var_kept	ChrC:69367-72281 (gene 23/244)	DUP	Ortholog(s) have role in reciprocal meiotic recombination	loss of ChrE duplication
	EF1620_7B_FLZ_YPDrep1	small_vars	TRUE	CAGL0A00451g	PDR1	resistance_var_kept	ChrA_49858_A/G	mis|p.768|N/D	Zinc finger transcription factor, activator of drug resistance genes via pleiotropic drug response elements (PDRE); regulates drug efflux pumps and controls multi-drug resistance; gene upregulated and/or mutated in azole-resistant strains
	EF1620_7B_FLZ_YPDrep1	small_vars	TRUE	CAGL0M09999g	Scer_IRA1	resistance_var_kept	ChrM_990712_C/G	PTC|p.1058|S/*	Ortholog(s) have GTPase activator activity
8	EF1620_7D_FinA_YPDrep2	small_vars	TRUE	CAGL0A00451g	PDR1	resistance_var_kept	ChrA_50361_G/T	mis|p.935|L/F	Zinc finger transcription factor, activator of drug resistance genes via pleiotropic drug response elements (PDRE); regulates drug efflux pumps and controls multi-drug resistance; gene upregulated and/or mutated in azole-resistant strains	loss of ChrE duplication
	EF1620_7D_FinA_YPDrep2	small_vars	TRUE	CAGL0G01034g	FKS1	resistance_var_kept	ChrG_95342_C/A	mis|p.625|F/L	Putative 1,3-beta-glucan synthase component; functionally redundant with Fks2p; "hot spot" mutations in FKS1 confer resistance to echinocandins
	EF1620_7D_FinA_YPDrep2	small_vars	TRUE	CAGL0G01034g	FKS1	resistance_var_kept	ChrG_95363_T/A	mis|p.632|D/E	Putative 1,3-beta-glucan synthase component; functionally redundant with Fks2p; "hot spot" mutations in FKS1 confer resistance to echinocandins
	EF1620_7D_FinA_YPDrep2	small_vars	TRUE	CAGL0K04037g	FKS2	resistance_var_kept	ChrK_375655_G/T	PTC|p.761|E/*	Putative 1,3-beta-glucan synthase component; functionally redundant with Fks1p; "hot spot" mutations in FKS2 confer resistance to echinocandins
	EF1620_7D_FinA_YPDrep2	small_vars	TRUE	CAGL0M07656g	ERG5	resistance_var_kept	ChrM_766508_T/A	PTC|p.246|L/*	Putative C22 sterol desaturase
9	EF1620_7D_FinA_YPDrep3	small_vars	TRUE	CAGL0A00451g	PDR1	resistance_var_kept	ChrA_50361_G/T	mis|p.935|L/F	Zinc finger transcription factor, activator of drug resistance genes via pleiotropic drug response elements (PDRE); regulates drug efflux pumps and controls multi-drug resistance; gene upregulated and/or mutated in azole-resistant strains	loss of ChrE duplication + new variation in Scer_LRE1
	EF1620_7D_FinA_YPDrep3	small_vars	TRUE	CAGL0B00528g	Scer_LRE1	new_var	ChrB_43612_TA/T	FS|p.313|K/X	Ortholog(s) have protein kinase inhibitor activity, role in fungal-type cell wall organization, negative regulation of protein kinase activity and cellular bud neck localization
	EF1620_7D_FinA_YPDrep3	small_vars	TRUE	CAGL0G01034g	FKS1	resistance_var_kept	ChrG_95342_C/A	mis|p.625|F/L	Putative 1,3-beta-glucan synthase component; functionally redundant with Fks2p; "hot spot" mutations in FKS1 confer resistance to echinocandins
	EF1620_7D_FinA_YPDrep3	small_vars	TRUE	CAGL0G01034g	FKS1	resistance_var_kept	ChrG_95363_T/A	mis|p.632|D/E	Putative 1,3-beta-glucan synthase component; functionally redundant with Fks2p; "hot spot" mutations in FKS1 confer resistance to echinocandins
	EF1620_7D_FinA_YPDrep3	small_vars	TRUE	CAGL0K04037g	FKS2	resistance_var_kept	ChrK_375655_G/T	PTC|p.761|E/*	Putative 1,3-beta-glucan synthase component; functionally redundant with Fks1p; "hot spot" mutations in FKS2 confer resistance to echinocandins
	EF1620_7D_FinA_YPDrep3	small_vars	TRUE	CAGL0M07656g	ERG5	resistance_var_kept	ChrM_766508_T/A	PTC|p.246|L/*	Putative C22 sterol desaturase
10	CBS138_9F_FLZ_YPDrep2	duplications	TRUE	CAGL0H10010g	CAGL0H10010g	new_var	ChrH:976051-977400 (gene 455/484)	DUP	Protein of unknown function	new variation in PDR1, Scer_LAM4 and CAGL0H10010g
	CBS138_9F_FLZ_YPDrep2	small_vars	TRUE	CAGL0A00451g	PDR1	new_var	ChrA_49946_G/T	mis|p.797|W/L	Zinc finger transcription factor, activator of drug resistance genes via pleiotropic drug response elements (PDRE); regulates drug efflux pumps and controls multi-drug resistance; gene upregulated and/or mutated in azole-resistant strains
	CBS138_9F_FLZ_YPDrep2	small_vars	TRUE	CAGL0A00451g	PDR1	resistance_var_kept	ChrA_48556_G/T	mis|p.334|G/W	Zinc finger transcription factor, activator of drug resistance genes via pleiotropic drug response elements (PDRE); regulates drug efflux pumps and controls multi-drug resistance; gene upregulated and/or mutated in azole-resistant strains
	CBS138_9F_FLZ_YPDrep2	small_vars	TRUE	CAGL0F03267g	Scer_LAM4	new_var	ChrF_323142_C/T	mis|p.887|G/D	Ortholog(s) have intermembrane sterol transfer activity, sterol binding activity and cortical endoplasmic reticulum localization
11	CBS138_9F_FinA_YPDrep1	deletions	TRUE	CAGL0J00116g	CAGL0J00116g	resistance_var_kept	ChrJ:2853-4151 (gene 2/544)	DEL	Protein of unknown function	new variation in CDR1
	CBS138_9F_FinA_YPDrep1	small_vars	TRUE	CAGL0A00429g	ERG4	resistance_var_kept	ChrA_42842_A/G	mis|p.397|Y/H	Putative C24 sterol reductase
	CBS138_9F_FinA_YPDrep1	small_vars	TRUE	CAGL0A00451g	PDR1	resistance_var_kept	ChrA_48556_G/T	mis|p.334|G/W	Zinc finger transcription factor, activator of drug resistance genes via pleiotropic drug response elements (PDRE); regulates drug efflux pumps and controls multi-drug resistance; gene upregulated and/or mutated in azole-resistant strains
	CBS138_9F_FinA_YPDrep1	small_vars	TRUE	CAGL0B04851g	CAGL0B04851g	resistance_var_kept	ChrB_465914_G/A	mis|p.728|S/L	Has domain(s) with predicted Rho guanyl-nucleotide exchange factor activity, role in regulation of Rho protein signal transduction and intracellular localization
	CBS138_9F_FinA_YPDrep1	small_vars	TRUE	CAGL0F01793g	ERG3	resistance_var_kept	ChrF_178102_G/T	mis|p.230|A/D	Delta 5,6 sterol desaturase; C-5 sterol desaturase; predicted transmembrane domain and endolasmic reticulum (ER) binding motif; gene used for molecular typing of C. glabrata strain isolates
	CBS138_9F_FinA_YPDrep1	small_vars	TRUE	CAGL0K04037g	FKS2	resistance_var_kept	ChrK_375360_G/T	mis|p.662|L/F	Putative 1,3-beta-glucan synthase component; functionally redundant with Fks1p; "hot spot" mutations in FKS2 confer resistance to echinocandins
	CBS138_9F_FinA_YPDrep1	small_vars	TRUE	CAGL0K04037g	FKS2	resistance_var_kept	ChrK_375373_C/A	mis|p.667|P/T	Putative 1,3-beta-glucan synthase component; functionally redundant with Fks1p; "hot spot" mutations in FKS2 confer resistance to echinocandins
	CBS138_9F_FinA_YPDrep1	small_vars	TRUE	CAGL0M01760g	CDR1	new_var	ChrM_205163_CAT/C	FS|p.517|I/X	Multidrug transporter of ATP-binding cassette (ABC) superfamily, involved in resistance to azoles; expression regulated by Pdr1p; increased abundance in azole resistant strains; expression increased by loss of the mitochondrial genome
	CBS138_9F_FinA_YPDrep1	small_vars	TRUE	CAGL0M11924g	Scer_MTW1	resistance_var_kept	ChrM_1183882_C/A	mis|p.188|D/Y	Ortholog(s) have role in chromosome segregation, mitotic spindle organization, protein localization to kinetochore, spindle localization and nuclear MIS12/MIND complex, spindle pole localization
12	CBS138_9F_FinA_YPDrep2	deletions	TRUE	CAGL0J00116g	CAGL0J00116g	resistance_var_kept	ChrJ:2853-4151 (gene 2/544)	DEL	Protein of unknown function	new variation in TBF1 and FMO1
	CBS138_9F_FinA_YPDrep2	small_vars	TRUE	CAGL0A00429g	ERG4	resistance_var_kept	ChrA_42842_A/G	mis|p.397|Y/H	Putative C24 sterol reductase
	CBS138_9F_FinA_YPDrep2	small_vars	TRUE	CAGL0A00451g	PDR1	resistance_var_kept	ChrA_48556_G/T	mis|p.334|G/W	Zinc finger transcription factor, activator of drug resistance genes via pleiotropic drug response elements (PDRE); regulates drug efflux pumps and controls multi-drug resistance; gene upregulated and/or mutated in azole-resistant strains
	CBS138_9F_FinA_YPDrep2	small_vars	TRUE	CAGL0B04851g	CAGL0B04851g	resistance_var_kept	ChrB_465914_G/A	mis|p.728|S/L	Has domain(s) with predicted Rho guanyl-nucleotide exchange factor activity, role in regulation of Rho protein signal transduction and intracellular localization
	CBS138_9F_FinA_YPDrep2	small_vars	TRUE	CAGL0F01793g	ERG3	resistance_var_kept	ChrF_178102_G/T	mis|p.230|A/D	Delta 5,6 sterol desaturase; C-5 sterol desaturase; predicted transmembrane domain and endolasmic reticulum (ER) binding motif; gene used for molecular typing of C. glabrata strain isolates
	CBS138_9F_FinA_YPDrep2	small_vars	TRUE	CAGL0I02530g	Scer_FMO1	new_var	ChrI_224272_C/A	mis|p.158|P/H	Ortholog(s) have N,N-dimethylaniline monooxygenase activity, role in protein folding and endoplasmic reticulum membrane localization
	CBS138_9F_FinA_YPDrep2	small_vars	TRUE	CAGL0K04037g	FKS2	resistance_var_kept	ChrK_375360_G/T	mis|p.662|L/F	Putative 1,3-beta-glucan synthase component; functionally redundant with Fks1p; "hot spot" mutations in FKS2 confer resistance to echinocandins
	CBS138_9F_FinA_YPDrep2	small_vars	TRUE	CAGL0K04037g	FKS2	resistance_var_kept	ChrK_375373_C/A	mis|p.667|P/T	Putative 1,3-beta-glucan synthase component; functionally redundant with Fks1p; "hot spot" mutations in FKS2 confer resistance to echinocandins
	CBS138_9F_FinA_YPDrep2	small_vars	TRUE	CAGL0M02761g	TBF1	new_var	ChrM_313689_G/T	mis|p.14|D/E	Telomere repeat-binding factor
	CBS138_9F_FinA_YPDrep2	small_vars	TRUE	CAGL0M11924g	Scer_MTW1	resistance_var_kept	ChrM_1183882_C/A	mis|p.188|D/Y	Ortholog(s) have role in chromosome segregation, mitotic spindle organization, protein localization to kinetochore, spindle localization and nuclear MIS12/MIND complex, spindle pole localization
13	CBS138_9F_FinA_YPDrep3	deletions	TRUE	CAGL0J00116g	CAGL0J00116g	resistance_var_kept	ChrJ:2853-4151 (gene 2/544)	DEL	Protein of unknown function	new variation in CDR1
	CBS138_9F_FinA_YPDrep3	small_vars	TRUE	CAGL0A00429g	ERG4	resistance_var_kept	ChrA_42842_A/G	mis|p.397|Y/H	Putative C24 sterol reductase
	CBS138_9F_FinA_YPDrep3	small_vars	TRUE	CAGL0A00451g	PDR1	resistance_var_kept	ChrA_48556_G/T	mis|p.334|G/W	Zinc finger transcription factor, activator of drug resistance genes via pleiotropic drug response elements (PDRE); regulates drug efflux pumps and controls multi-drug resistance; gene upregulated and/or mutated in azole-resistant strains
	CBS138_9F_FinA_YPDrep3	small_vars	TRUE	CAGL0B04851g	CAGL0B04851g	resistance_var_kept	ChrB_465914_G/A	mis|p.728|S/L	Has domain(s) with predicted Rho guanyl-nucleotide exchange factor activity, role in regulation of Rho protein signal transduction and intracellular localization
	CBS138_9F_FinA_YPDrep3	small_vars	TRUE	CAGL0F01793g	ERG3	resistance_var_kept	ChrF_178102_G/T	mis|p.230|A/D	Delta 5,6 sterol desaturase; C-5 sterol desaturase; predicted transmembrane domain and endolasmic reticulum (ER) binding motif; gene used for molecular typing of C. glabrata strain isolates
	CBS138_9F_FinA_YPDrep3	small_vars	TRUE	CAGL0K04037g	FKS2	resistance_var_kept	ChrK_375360_G/T	mis|p.662|L/F	Putative 1,3-beta-glucan synthase component; functionally redundant with Fks1p; "hot spot" mutations in FKS2 confer resistance to echinocandins
	CBS138_9F_FinA_YPDrep3	small_vars	TRUE	CAGL0K04037g	FKS2	resistance_var_kept	ChrK_375373_C/A	mis|p.667|P/T	Putative 1,3-beta-glucan synthase component; functionally redundant with Fks1p; "hot spot" mutations in FKS2 confer resistance to echinocandins
	CBS138_9F_FinA_YPDrep3	small_vars	TRUE	CAGL0M01760g	CDR1	new_var	ChrM_204109_T/A	PTC|p.165|L/*	Multidrug transporter of ATP-binding cassette (ABC) superfamily, involved in resistance to azoles; expression regulated by Pdr1p; increased abundance in azole resistant strains; expression increased by loss of the mitochondrial genome
	CBS138_9F_FinA_YPDrep3	small_vars	TRUE	CAGL0M11924g	Scer_MTW1	resistance_var_kept	ChrM_1183882_C/A	mis|p.188|D/Y	Ortholog(s) have role in chromosome segregation, mitotic spindle organization, protein localization to kinetochore, spindle localization and nuclear MIS12/MIND complex, spindle pole localization
14	BG2_11B_FLZ_YPDrep1	small_vars	TRUE	CAGL0A00451g	PDR1	new_var	ChrA_50834_T/C	mis|p.1093|L/P	Zinc finger transcription factor, activator of drug resistance genes via pleiotropic drug response elements (PDRE); regulates drug efflux pumps and controls multi-drug resistance; gene upregulated and/or mutated in azole-resistant strains	loss of ChrE duplication + new variation in PDR1 and Scer_FDO1
	BG2_11B_FLZ_YPDrep1	small_vars	TRUE	CAGL0A00451g	PDR1	resistance_var_lost	ChrA_48396_G/C	mis|p.280|L/F	Zinc finger transcription factor, activator of drug resistance genes via pleiotropic drug response elements (PDRE); regulates drug efflux pumps and controls multi-drug resistance; gene upregulated and/or mutated in azole-resistant strains
	BG2_11B_FLZ_YPDrep1	small_vars	TRUE	CAGL0E06182g	CAGL0E06182g	resistance_var_lost	ChrE_621462_G/T	mis|p.155|D/E	Ortholog(s) have role in mitotic sister chromatid segregation and NMS complex, condensed nuclear chromosome kinetochore localization
	BG2_11B_FLZ_YPDrep1	small_vars	TRUE	CAGL0I00770g	Scer_FDO1	new_var	ChrI_56555_T/C	mis|p.139|K/E	Ortholog(s) have role in donor selection
	BG2_11B_FLZ_YPDrep1	small_vars	TRUE	CAGL0K04851g	PEX17	resistance_var_lost	ChrK_471253_G/T	mis|p.53|Q/K	Ortholog(s) have role in protein import into peroxisome matrix, docking and peroxisomal importomer complex, peroxisomal membrane localization
15	BG2_11B_FLZ_YPDrep2	small_vars	TRUE	CAGL0A00451g	PDR1	new_var	ChrA_50773_C/T	PTC|p.1073|Q/*	Zinc finger transcription factor, activator of drug resistance genes via pleiotropic drug response elements (PDRE); regulates drug efflux pumps and controls multi-drug resistance; gene upregulated and/or mutated in azole-resistant strains	loss of ChrE duplication + new variation in PDR1
	BG2_11B_FLZ_YPDrep2	small_vars	TRUE	CAGL0A00451g	PDR1	resistance_var_kept	ChrA_48396_G/C	mis|p.280|L/F	Zinc finger transcription factor, activator of drug resistance genes via pleiotropic drug response elements (PDRE); regulates drug efflux pumps and controls multi-drug resistance; gene upregulated and/or mutated in azole-resistant strains
	BG2_11B_FLZ_YPDrep2	small_vars	TRUE	CAGL0E06182g	CAGL0E06182g	resistance_var_kept	ChrE_621462_G/T	mis|p.155|D/E	Ortholog(s) have role in mitotic sister chromatid segregation and NMS complex, condensed nuclear chromosome kinetochore localization
	BG2_11B_FLZ_YPDrep2	small_vars	TRUE	CAGL0K04851g	PEX17	resistance_var_kept	ChrK_471253_G/T	mis|p.53|Q/K	Ortholog(s) have role in protein import into peroxisome matrix, docking and peroxisomal importomer complex, peroxisomal membrane localization
16	BG2_11B_FinA_YPDrep1	small_vars	TRUE	CAGL0A00451g	PDR1	new_var	ChrA_49888_A/T	PTC|p.778|K/*	Zinc finger transcription factor, activator of drug resistance genes via pleiotropic drug response elements (PDRE); regulates drug efflux pumps and controls multi-drug resistance; gene upregulated and/or mutated in azole-resistant strains	new variation in PDR1
	BG2_11B_FinA_YPDrep1	small_vars	TRUE	CAGL0A00451g	PDR1	resistance_var_kept	ChrA_48396_G/C	mis|p.280|L/F	Zinc finger transcription factor, activator of drug resistance genes via pleiotropic drug response elements (PDRE); regulates drug efflux pumps and controls multi-drug resistance; gene upregulated and/or mutated in azole-resistant strains
	BG2_11B_FinA_YPDrep1	small_vars	TRUE	CAGL0E06182g	CAGL0E06182g	resistance_var_kept	ChrE_621462_G/T	mis|p.155|D/E	Ortholog(s) have role in mitotic sister chromatid segregation and NMS complex, condensed nuclear chromosome kinetochore localization
	BG2_11B_FinA_YPDrep1	small_vars	TRUE	CAGL0F01793g	ERG3	resistance_var_kept	ChrF_177998_T/C	mis|p.265|N/D	Delta 5,6 sterol desaturase; C-5 sterol desaturase; predicted transmembrane domain and endolasmic reticulum (ER) binding motif; gene used for molecular typing of C. glabrata strain isolates
	BG2_11B_FinA_YPDrep1	small_vars	TRUE	CAGL0K04037g	FKS2	resistance_var_kept	ChrK_375335_C/A	mis|p.654|S/Y	Putative 1,3-beta-glucan synthase component; functionally redundant with Fks1p; "hot spot" mutations in FKS2 confer resistance to echinocandins
	BG2_11B_FinA_YPDrep1	small_vars	TRUE	CAGL0K04037g	FKS2	resistance_var_kept	ChrK_375344_ACTT/A	del|p.657-658|YF/Y	Putative 1,3-beta-glucan synthase component; functionally redundant with Fks1p; "hot spot" mutations in FKS2 confer resistance to echinocandins
	BG2_11B_FinA_YPDrep1	small_vars	TRUE	CAGL0K04851g	PEX17	resistance_var_kept	ChrK_471253_G/T	mis|p.53|Q/K	Ortholog(s) have role in protein import into peroxisome matrix, docking and peroxisomal importomer complex, peroxisomal membrane localization
17	BG2_11H_FLZ_YPDrep1	small_vars	TRUE	CAGL0A00451g	PDR1	new_var	ChrA_48593_G/A	mis|p.346|G/D	Zinc finger transcription factor, activator of drug resistance genes via pleiotropic drug response elements (PDRE); regulates drug efflux pumps and controls multi-drug resistance; gene upregulated and/or mutated in azole-resistant strains	loss of variation and acquisition of a new ones in PDR1
	BG2_11H_FLZ_YPDrep1	small_vars	TRUE	CAGL0A00451g	PDR1	new_var	ChrA_48667_TTA/T	FS|p.371|L/X	Zinc finger transcription factor, activator of drug resistance genes via pleiotropic drug response elements (PDRE); regulates drug efflux pumps and controls multi-drug resistance; gene upregulated and/or mutated in azole-resistant strains
	BG2_11H_FLZ_YPDrep1	small_vars	TRUE	CAGL0A00451g	PDR1	resistance_var_lost	ChrA_48572_T/TAGA	ins|p.339|V/VE	Zinc finger transcription factor, activator of drug resistance genes via pleiotropic drug response elements (PDRE); regulates drug efflux pumps and controls multi-drug resistance; gene upregulated and/or mutated in azole-resistant strains
	BG2_11H_FLZ_YPDrep1	small_vars	TRUE	CAGL0G05522g	CAGL0G05522g	resistance_var_lost	ChrG_524175_AC/A	FS|p.3|L/X	Protein of unknown function
	BG2_11H_FLZ_YPDrep1	small_vars	TRUE	CAGL0I03498g	Scer_STE7	new_var	ChrI_298473_A/G	mis|p.377|K/R	Ortholog(s) have MAP kinase kinase activity
18	BG2_11H_FLZ_YPDrep2	small_vars	TRUE	CAGL0A00451g	PDR1	new_var	ChrA_49136_TA/T	FS|p.527|L/X	Zinc finger transcription factor, activator of drug resistance genes via pleiotropic drug response elements (PDRE); regulates drug efflux pumps and controls multi-drug resistance; gene upregulated and/or mutated in azole-resistant strains	loss of ChrE duplication + new variation in PDR1
	BG2_11H_FLZ_YPDrep2	small_vars	TRUE	CAGL0A00451g	PDR1	resistance_var_kept	ChrA_48572_T/TAGA	ins|p.339|V/VE	Zinc finger transcription factor, activator of drug resistance genes via pleiotropic drug response elements (PDRE); regulates drug efflux pumps and controls multi-drug resistance; gene upregulated and/or mutated in azole-resistant strains
	BG2_11H_FLZ_YPDrep2	small_vars	TRUE	CAGL0G05522g	CAGL0G05522g	resistance_var_kept	ChrG_524175_AC/A	FS|p.3|L/X	Protein of unknown function
19	BG2_11H_FLZ_YPDrep3	small_vars	TRUE	CAGL0A00451g	PDR1	resistance_var_kept	ChrA_48572_T/TAGA	ins|p.339|V/VE	Zinc finger transcription factor, activator of drug resistance genes via pleiotropic drug response elements (PDRE); regulates drug efflux pumps and controls multi-drug resistance; gene upregulated and/or mutated in azole-resistant strains	unknown
	BG2_11H_FLZ_YPDrep3	small_vars	TRUE	CAGL0G05522g	CAGL0G05522g	resistance_var_kept	ChrG_524175_AC/A	FS|p.3|L/X	Protein of unknown function
20	BG2_11H_FinA_YPDrep1	duplications	TRUE	CAGL0H04279g	MT-IIB	resistance_var_kept	ChrH:406327-406485 (gene 191/484)	DUP	Copper-binding metallothionein, involved in sequestration of metal ions; inducible by copper and silver; present in multiple (3-9) tandemly arranged copies in various strains	new variation in PDR1
	BG2_11H_FinA_YPDrep1	small_vars	TRUE	CAGL0A00451g	PDR1	new_var	ChrA_50125_G/T	PTC|p.857|G/*	Zinc finger transcription factor, activator of drug resistance genes via pleiotropic drug response elements (PDRE); regulates drug efflux pumps and controls multi-drug resistance; gene upregulated and/or mutated in azole-resistant strains
	BG2_11H_FinA_YPDrep1	small_vars	TRUE	CAGL0A00451g	PDR1	resistance_var_kept	ChrA_48572_T/TAGA	ins|p.339|V/VE	Zinc finger transcription factor, activator of drug resistance genes via pleiotropic drug response elements (PDRE); regulates drug efflux pumps and controls multi-drug resistance; gene upregulated and/or mutated in azole-resistant strains
	BG2_11H_FinA_YPDrep1	small_vars	TRUE	CAGL0G01034g	FKS1	resistance_var_kept	ChrG_97155_C/T	PTC|p.1230|Q/*	Putative 1,3-beta-glucan synthase component; functionally redundant with Fks2p; "hot spot" mutations in FKS1 confer resistance to echinocandins
	BG2_11H_FinA_YPDrep1	small_vars	TRUE	CAGL0G05522g	CAGL0G05522g	resistance_var_kept	ChrG_524175_AC/A	FS|p.3|L/X	Protein of unknown function
	BG2_11H_FinA_YPDrep1	small_vars	TRUE	CAGL0K04037g	FKS2	resistance_var_kept	ChrK_375359_T/G	mis|p.662|L/W	Putative 1,3-beta-glucan synthase component; functionally redundant with Fks1p; "hot spot" mutations in FKS2 confer resistance to echinocandins
	BG2_11H_FinA_YPDrep1	small_vars	TRUE	CAGL0K04037g	FKS2	resistance_var_kept	ChrK_377506_C/T	mis|p.1378|R/C	Putative 1,3-beta-glucan synthase component; functionally redundant with Fks1p; "hot spot" mutations in FKS2 confer resistance to echinocandins
21	BG2_11H_FinA_YPDrep3	duplications	TRUE	CAGL0H04279g	MT-IIB	resistance_var_kept	ChrH:406327-406485 (gene 191/484)	DUP	Copper-binding metallothionein, involved in sequestration of metal ions; inducible by copper and silver; present in multiple (3-9) tandemly arranged copies in various strains	new variation in PDR1,Scer_FRT2 and EPA15
	BG2_11H_FinA_YPDrep3	small_vars	TRUE	CAGL0A00451g	PDR1	new_var	ChrA_49619_C/T	mis|p.688|S/F	Zinc finger transcription factor, activator of drug resistance genes via pleiotropic drug response elements (PDRE); regulates drug efflux pumps and controls multi-drug resistance; gene upregulated and/or mutated in azole-resistant strains
	BG2_11H_FinA_YPDrep3	small_vars	TRUE	CAGL0A00451g	PDR1	resistance_var_kept	ChrA_48572_T/TAGA	ins|p.339|V/VE	Zinc finger transcription factor, activator of drug resistance genes via pleiotropic drug response elements (PDRE); regulates drug efflux pumps and controls multi-drug resistance; gene upregulated and/or mutated in azole-resistant strains
	BG2_11H_FinA_YPDrep3	small_vars	TRUE	CAGL0G01034g	FKS1	resistance_var_lost	ChrG_97155_C/T	PTC|p.1230|Q/*	Putative 1,3-beta-glucan synthase component; functionally redundant with Fks2p; "hot spot" mutations in FKS1 confer resistance to echinocandins
	BG2_11H_FinA_YPDrep3	small_vars	TRUE	CAGL0G05522g	CAGL0G05522g	resistance_var_kept	ChrG_524175_AC/A	FS|p.3|L/X	Protein of unknown function
	BG2_11H_FinA_YPDrep3	small_vars	TRUE	CAGL0G06314g	Scer_FRT2	new_var	ChrG_605534_C/A	mis|p.32|K/N	Ortholog(s) have role in cellular response to alkaline pH, cellular response to salt stress and endoplasmic reticulum localization
	BG2_11H_FinA_YPDrep3	small_vars	TRUE	CAGL0J11968g	EPA15	new_var	ChrJ_1174029_C/G	mis|p.371|L/V	Putative adhesin-like cell wall protein; belongs to adhesin cluster I
	BG2_11H_FinA_YPDrep3	small_vars	TRUE	CAGL0K04037g	FKS2	resistance_var_kept	ChrK_375359_T/G	mis|p.662|L/W	Putative 1,3-beta-glucan synthase component; functionally redundant with Fks1p; "hot spot" mutations in FKS2 confer resistance to echinocandins
	BG2_11H_FinA_YPDrep3	small_vars	TRUE	CAGL0K04037g	FKS2	resistance_var_kept	ChrK_377506_C/T	mis|p.1378|R/C	Putative 1,3-beta-glucan synthase component; functionally redundant with Fks1p; "hot spot" mutations in FKS2 confer resistance to echinocandins
22	EF1620_7F_AinF_YPDrep1	small_vars	TRUE	CAGL0A00451g	PDR1	new_var	ChrA_47635_G/T	mis|p.27|V/F	Zinc finger transcription factor, activator of drug resistance genes via pleiotropic drug response elements (PDRE); regulates drug efflux pumps and controls multi-drug resistance; gene upregulated and/or mutated in azole-resistant strains	loss of ChrE duplication + new variation in PDR1 and Scer_DOT1
	EF1620_7F_AinF_YPDrep1	small_vars	TRUE	CAGL0A00451g	PDR1	resistance_var_kept	ChrA_50209_A/G	mis|p.885|T/A	Zinc finger transcription factor, activator of drug resistance genes via pleiotropic drug response elements (PDRE); regulates drug efflux pumps and controls multi-drug resistance; gene upregulated and/or mutated in azole-resistant strains
	EF1620_7F_AinF_YPDrep1	small_vars	TRUE	CAGL0F01793g	ERG3	resistance_var_kept	ChrF_178063_T/C	mis|p.243|Y/C	Delta 5,6 sterol desaturase; C-5 sterol desaturase; predicted transmembrane domain and endolasmic reticulum (ER) binding motif; gene used for molecular typing of C. glabrata strain isolates
	EF1620_7F_AinF_YPDrep1	small_vars	TRUE	CAGL0G01034g	FKS1	resistance_var_kept	ChrG_95361_G/T	mis|p.632|D/Y	Putative 1,3-beta-glucan synthase component; functionally redundant with Fks2p; "hot spot" mutations in FKS1 confer resistance to echinocandins
	EF1620_7F_AinF_YPDrep1	small_vars	TRUE	CAGL0I04224g	Scer_RAD54	resistance_var_kept	ChrI_372164_A/G	mis|p.175|S/P	Ortholog(s) have DNA translocase activity
	EF1620_7F_AinF_YPDrep1	small_vars	TRUE	CAGL0J10516g	Scer_DOT1	new_var	ChrJ_1030611_G/T	mis|p.582|A/E	Ortholog(s) have histone methyltransferase activity (H3-K79 specific), nucleosomal histone binding activity
	EF1620_7F_AinF_YPDrep1	small_vars	TRUE	CAGL0K04037g	FKS2	resistance_var_kept	ChrK_375349_T/C	mis|p.659|F/L	Putative 1,3-beta-glucan synthase component; functionally redundant with Fks1p; "hot spot" mutations in FKS2 confer resistance to echinocandins
	EF1620_7F_AinF_YPDrep1	small_vars	TRUE	CAGL0K04037g	FKS2	resistance_var_kept	ChrK_377507_G/T	mis|p.1378|R/L	Putative 1,3-beta-glucan synthase component; functionally redundant with Fks1p; "hot spot" mutations in FKS2 confer resistance to echinocandins
	EF1620_7F_AinF_YPDrep1	small_vars	TRUE	CAGL0M01760g	CDR1	resistance_var_kept	ChrM_205310_C/A	mis|p.565|F/L	Multidrug transporter of ATP-binding cassette (ABC) superfamily, involved in resistance to azoles; expression regulated by Pdr1p; increased abundance in azole resistant strains; expression increased by loss of the mitochondrial genome
23	EB0911_3B_FLZ_YPDrep1	small_vars	TRUE	CAGL0A00451g	PDR1	resistance_var_kept	ChrA_50383_G/T	mis|p.943|G/C	Zinc finger transcription factor, activator of drug resistance genes via pleiotropic drug response elements (PDRE); regulates drug efflux pumps and controls multi-drug resistance; gene upregulated and/or mutated in azole-resistant strains	new variations in GAL11A
	EB0911_3B_FLZ_YPDrep1	small_vars	TRUE	CAGL0B02365g	Scer_NAB6	resistance_var_kept	ChrB_226029_G/A	mis|p.596|A/V	Ortholog(s) have cytoplasmic stress granule localization
	EB0911_3B_FLZ_YPDrep1	small_vars	TRUE	CAGL0E04334g	ERG11	resistance_var_kept	ChrE_416047_C/A	mis|p.381|L/F	Putative cytochrome P-450 lanosterol 14-alpha-demethylase; target enzyme of azole antifungal drugs; increased protein abundance in azole resistant strain
	EB0911_3B_FLZ_YPDrep1	small_vars	TRUE	CAGL0H06215g	GAL11A	new_var	ChrH_610558_G/T	mis|p.477|Q/H	Component of the transcriptional Mediator complex that provides interfaces between RNA polymerase II and upstream activator proteins; one of the two Gal11p homologs of S. cerevisiae Gal11p present in C. glabrata
	EB0911_3B_FLZ_YPDrep1	small_vars	TRUE	CAGL0H06215g	GAL11A	new_var	ChrH_610559_C/T	PTC|p.478|Q/*	Component of the transcriptional Mediator complex that provides interfaces between RNA polymerase II and upstream activator proteins; one of the two Gal11p homologs of S. cerevisiae Gal11p present in C. glabrata
24	EB0911_3H_AinF_YPDrep1	small_vars	TRUE	CAGL0A00451g	PDR1	resistance_var_kept	ChrA_48683_G/A	mis|p.376|R/Q	Zinc finger transcription factor, activator of drug resistance genes via pleiotropic drug response elements (PDRE); regulates drug efflux pumps and controls multi-drug resistance; gene upregulated and/or mutated in azole-resistant strains	loss of ChrE and ChrI
	EB0911_3H_AinF_YPDrep1	small_vars	TRUE	CAGL0D00242g	Scer_CNE1	resistance_var_kept	ChrD_31049_G/A	mis|p.261|G/D	Ortholog(s) have unfolded protein binding activity, role in protein folding, ubiquitin-dependent ERAD pathway and integral component of endoplasmic reticulum membrane localization
	EB0911_3H_AinF_YPDrep1	small_vars	TRUE	CAGL0H01661g	Scer_SPS2	resistance_var_kept	ChrH_161476_C/A	mis|p.197|D/E	Ecm33-family protein with a predicted role in cell wall biogenesis and organization; predicted GPI-anchor
	EB0911_3H_AinF_YPDrep1	small_vars	TRUE	CAGL0K04037g	FKS2	resistance_var_kept	ChrK_374968_G/GTT	FS|p.532|V/VX	Putative 1,3-beta-glucan synthase component; functionally redundant with Fks1p; "hot spot" mutations in FKS2 confer resistance to echinocandins
	EB0911_3H_AinF_YPDrep1	small_vars	TRUE	CAGL0K04037g	FKS2	resistance_var_kept	ChrK_375344_ACTT/A	del|p.657-658|YF/Y	Putative 1,3-beta-glucan synthase component; functionally redundant with Fks1p; "hot spot" mutations in FKS2 confer resistance to echinocandins
